# Supplementary material for: Metabolomic ageing (MileAge) in mid‐life predicts incident vascular, unspecified and all‐cause dementia
Source: Alzheimers Dement. 2026 May 13;22(5):e71280. doi: 10.1002/alz.71280 (PMC13169133; doi:10.1002/alz.71280)
Supplement: Supplementary file 2 — Supporting Information [file ALZ-22-e71280-s001.xlsx]

## Sheet: ICD-10
F00	F00 Dementia in Alzheimer's disease
F000	F00.0 Dementia in Alzheimer's disease with early onset
F001	F00.1 Dementia in Alzheimer's disease with late onset
F002	F00.2 Dementia in Alzheimer's disease, atypical or mixed type
F009	F00.9 Dementia in Alzheimer's disease, unspecified
F01	F01 Vascular dementia
F010	F01.0 Vascular dementia of acute onset
F011	F01.1 Multi-infarct dementia
F012	F01.2 Subcortical vascular dementia
F013	F01.3 Mixed cortical and subcortical vascular dementia
F018	F01.8 Other vascular dementia
F019	F01.9 Vascular dementia, unspecified
F02	F02 Dementia in other diseases classified elsewhere
F020	F02.0 Dementia in Pick's disease
F021	F02.1 Dementia in Creutzfeldt-Jakob disease
F022	F02.2 Dementia in Huntington's disease
F023	F02.3 Dementia in Parkinson's disease
F024	F02.4 Dementia in human immunodeficiency virus [HIV] disease
F028	F02.8 Dementia in other specified diseases classified elsewhere
F03	F03 Unspecified dementia
G30	G30 Alzheimer's disease
G300	G30.0 Alzheimer's disease with early onset
G301	G30.1 Alzheimer's disease with late onset
G308	G30.8 Other Alzheimer's disease
G309	G30.9 Alzheimer's disease, unspecified

## Sheet: Self-report
ICD-10	Self-reported physician diagnosis
F03	1263

## Sheet: Read v2 Read CTV3
ICD-10	Read v2
F01	Eu01.
F01	Eu010
F01	Eu011
F01	Eu012
F01	Eu013
F01	Eu01y
F01	Eu01z
F02	Eu02.
F02	Eu02y
F03	Eu02z
G30	F110.
G30	F1100
G30	F1101
ICD-10	Read CTV3
F01	E0040
F01	E0042
F01	Eu01y
F01	Eu01z
F01	X003R
F01	X003T
F01	X003V
F01	XE1Xs
F01	Xa0lH
F01	XaIRJ
F02	Eu02.
F02	Eu02y
F03	E000.
F03	E001.
F03	E0010
F03	E0012
F03	E0013
F03	E002.
F03	E0020
F03	E0021
F03	Eu02z
F03	X00R0
F03	XE1Xr
F03	XE1Z6
F03	Xa0sE
G30	Fyu30

## Sheet: ICD-9
ICD-10	DESCRIPTION_ICD10		ICD-9	DESCRIPTION_ICD9
F000A	Dementia in Alzheimer's disease with early onset		UNDEF
F001A	Dementia in Alzheimer's disease with late onset		UNDEF
F002A	Dementia in Alzheimer's disease, atypical or mixed type		UNDEF
F009A	Dementia in Alzheimer's disease, unspecified		UNDEF
F010	Vascular dementia of acute onset		2904	ARTERIOSCLEROTIC DEMENTIA
F011	Multi-infarct dementia		2904	ARTERIOSCLEROTIC DEMENTIA
F012	Subcortical vascular dementia		2904	ARTERIOSCLEROTIC DEMENTIA
F013	Mixed cortical and subcortical vascular dementia		2904	ARTERIOSCLEROTIC DEMENTIA
F018	Other vascular dementia		2904	ARTERIOSCLEROTIC DEMENTIA
F018	Other vascular dementia		2908	OTHER
F019	Vascular dementia, unspecified		2904	ARTERIOSCLEROTIC DEMENTIA
F020A	Dementia in Pick's disease		UNDEF
F021A	Dementia in Creutzfeldt-Jakob disease		UNDEF
F022A	Dementia in Huntington's disease		UNDEF
F023A	Dementia in Parkinson's disease		UNDEF
F024A	Dementia in human immunodef virus [HIV] disease		UNDEF
F028A	Dementia in other specified diseases classified elsewhere		UNDEF
F03X	Unspecified dementia		UNDEF
G300	Alzheimer's disease with early onset		UNDEF
G301	Alzheimer's disease with late onset		UNDEF
G308	Other Alzheimer's disease		UNDEF
G309	Alzheimer's disease, unspecified		UNDEF
