# Supplementary material for: Metabolomic ageing (MileAge) in mid‐life predicts incident vascular, unspecified and all‐cause dementia
Source: Alzheimers Dement. 2026 May 13;22(5):e71280. doi: 10.1002/alz.71280 (PMC13169133; doi:10.1002/alz.71280)
Supplement: Supplementary file 3 — Supporting Information [file ALZ-22-e71280-s004.xlsx]

## Sheet: Alzheimer's disease
metabolite	metabolite_group	metabolite_subgroup	hazard_ratio	conf_low	conf_high	p_value	sign_nominal	sign_bonf	transformed_p	mean_importance
Acetate	Ketone bodies	NA	1.02	0.98	1.07	0.292			0.53	5.25
Acetoacetate	Ketone bodies	NA	1.01	0.97	1.06	0.571			0.24	14.35
Acetone	Ketone bodies	NA	1.02	0.98	1.07	0.401			0.4	42.45
Albumin	Fluid balance	NA	1.03	0.98	1.08	0.235			0.63	70.6
ApoA1	Apolipoproteins	NA	0.96	0.92	1.01	0.166			0.78	48.15
ApoB	Apolipoproteins	NA	0.99	0.94	1.03	0.537			0.27	48.85
bOHbutyrate	Ketone bodies	NA	1.02	0.98	1.07	0.349			0.46	42.5
Cholines	Other lipids	NA	0.96	0.91	1.01	0.084			1.07	48.15
Citrate	Glycolysis related metabolites	NA	1.02	0.97	1.06	0.505			0.3	61.85
Clinical_LDL_C	Cholesterol	NA	1	0.95	1.04	0.833			0.08	47.9
Corrected_Ala	Amino acids	NA	0.96	0.92	1.01	0.134			0.87	16.65
Creatinine	Fluid balance	NA	1	0.95	1.05	0.878			0.06	46.35
DHA	Fatty acids	NA	0.97	0.93	1.02	0.257			0.59	34.7
Gln	Amino acids	NA	1.06	1.02	1.11	0.008	*		2.08	58.25
Glucose_Lactate	Glycolysis related metabolites	NA	1.04	1	1.09	0.052			1.29	44.05
Gly	Amino acids	NA	1.07	1.02	1.12	0.009	*		2.06	25.9
GlycA	Inflammation	NA	1.01	0.97	1.06	0.602			0.22	38.6
HDL_C	Cholesterol	NA	1	0.95	1.05	0.957			0.02	1.55
HDL_CE	Cholesteryl esters	NA	1	0.95	1.05	0.972			0.01	4.5
HDL_FC	Free cholesterol	NA	1.01	0.96	1.06	0.714			0.15	3.85
HDL_L	Total lipids	NA	0.98	0.93	1.03	0.486			0.31	1.5
HDL_P	Lipoprotein particle concentrations	NA	0.95	0.9	1	0.042	*		1.38	49.1
HDL_PL	Phospholipids	NA	0.97	0.92	1.02	0.3			0.52	3.8
HDL_size	Lipoprotein particle sizes	NA	1.04	0.99	1.09	0.14			0.86	49.9
HDL_TG	Triglycerides	NA	0.94	0.9	0.98	0.009	*		2.02	2.2
His	Amino acids	NA	0.96	0.92	1.01	0.085			1.07	31.9
IDL_C	Lipoprotein subclasses	IDL	1.01	0.96	1.05	0.742			0.13	5
IDL_CE	Lipoprotein subclasses	IDL	1.01	0.96	1.05	0.756			0.12	63
IDL_FC	Lipoprotein subclasses	IDL	1.01	0.96	1.05	0.707			0.15	50.1
IDL_L	Lipoprotein subclasses	IDL	1.01	0.96	1.05	0.763			0.12	3
IDL_P	Lipoprotein subclasses	IDL	1.01	0.97	1.06	0.659			0.18	2.15
IDL_PL	Lipoprotein subclasses	IDL	1.01	0.96	1.05	0.75			0.13	49.65
IDL_TG	Lipoprotein subclasses	IDL	1	0.95	1.04	0.849			0.07	48.2
Ile	Amino acids	NA	0.92	0.87	0.96	<0.001	*		3.27	26.6
L_HDL_C	Lipoprotein subclasses	Large HDL	1.04	0.99	1.09	0.116			0.94	4.75
L_HDL_CE	Lipoprotein subclasses	Large HDL	1.04	0.99	1.09	0.13			0.89	48.95
L_HDL_FC	Lipoprotein subclasses	Large HDL	1.05	0.99	1.1	0.079			1.1	48.55
L_HDL_L	Lipoprotein subclasses	Large HDL	1.03	0.98	1.09	0.195			0.71	4.45
L_HDL_P	Lipoprotein subclasses	Large HDL	1.03	0.98	1.09	0.216			0.66	0.7
L_HDL_PL	Lipoprotein subclasses	Large HDL	1.03	0.98	1.08	0.267			0.57	51.95
L_HDL_TG	Lipoprotein subclasses	Large HDL	0.97	0.93	1.02	0.234			0.63	54.45
L_LDL_C	Lipoprotein subclasses	Large LDL	0.99	0.95	1.04	0.809			0.09	4.65
L_LDL_CE	Lipoprotein subclasses	Large LDL	0.99	0.95	1.04	0.647			0.19	48.25
L_LDL_FC	Lipoprotein subclasses	Large LDL	1.01	0.96	1.05	0.731			0.14	46.55
L_LDL_L	Lipoprotein subclasses	Large LDL	1	0.95	1.04	0.835			0.08	5.7
L_LDL_P	Lipoprotein subclasses	Large LDL	0.99	0.95	1.04	0.673			0.17	0.35
L_LDL_PL	Lipoprotein subclasses	Large LDL	1	0.95	1.04	0.832			0.08	48.55
L_LDL_TG	Lipoprotein subclasses	Large LDL	1.01	0.96	1.05	0.766			0.12	57.75
L_VLDL_C	Lipoprotein subclasses	Large VLDL	0.93	0.88	0.97	0.001	*		2.84	6.6
L_VLDL_CE	Lipoprotein subclasses	Large VLDL	0.93	0.89	0.97	0.002	*		2.77	48.3
L_VLDL_FC	Lipoprotein subclasses	Large VLDL	0.93	0.88	0.97	0.002	*		2.79	48.35
L_VLDL_L	Lipoprotein subclasses	Large VLDL	0.92	0.87	0.96	<0.001	*		3.31	6.75
L_VLDL_P	Lipoprotein subclasses	Large VLDL	0.92	0.88	0.97	0.001	*		2.92	0
L_VLDL_PL	Lipoprotein subclasses	Large VLDL	0.92	0.88	0.97	0.001	*		2.86	47.7
L_VLDL_TG	Lipoprotein subclasses	Large VLDL	0.91	0.87	0.96	<0.001	*	*	3.58	47.7
LA	Fatty acids	NA	0.94	0.9	0.98	0.007	*		2.13	50.95
Lactate	Glycolysis related metabolites	NA	0.96	0.92	1.01	0.111			0.95	18
LDL_C	Cholesterol	NA	0.99	0.95	1.03	0.634			0.2	1.05
LDL_CE	Cholesteryl esters	NA	0.98	0.94	1.03	0.448			0.35	2.55
LDL_FC	Free cholesterol	NA	1.01	0.96	1.05	0.769			0.11	2
LDL_L	Total lipids	NA	0.99	0.95	1.04	0.688			0.16	1.45
LDL_P	Lipoprotein particle concentrations	NA	0.99	0.94	1.03	0.509			0.29	0
LDL_PL	Phospholipids	NA	1	0.95	1.04	0.854			0.07	2.3
LDL_size	Lipoprotein particle sizes	NA	1.03	0.98	1.08	0.283			0.55	15.8
LDL_TG	Triglycerides	NA	1	0.95	1.04	0.871			0.06	2.3
Leu	Amino acids	NA	0.89	0.85	0.94	<0.001	*	*	5.23	51.65
M_HDL_C	Lipoprotein subclasses	Medium HDL	0.97	0.92	1.02	0.212			0.67	7.05
M_HDL_CE	Lipoprotein subclasses	Medium HDL	0.97	0.92	1.02	0.205			0.69	48.65
M_HDL_FC	Lipoprotein subclasses	Medium HDL	0.97	0.92	1.02	0.26			0.59	47.95
M_HDL_L	Lipoprotein subclasses	Medium HDL	0.95	0.9	1	0.05	*		1.3	4.75
M_HDL_P	Lipoprotein subclasses	Medium HDL	0.96	0.91	1.01	0.085			1.07	0
M_HDL_PL	Lipoprotein subclasses	Medium HDL	0.94	0.9	0.99	0.024	*		1.62	49.45
M_HDL_TG	Lipoprotein subclasses	Medium HDL	0.93	0.89	0.97	0.002	*		2.63	49.45
M_LDL_C	Lipoprotein subclasses	Medium LDL	0.98	0.93	1.02	0.318			0.5	4.25
M_LDL_CE	Lipoprotein subclasses	Medium LDL	0.97	0.93	1.01	0.182			0.74	45.9
M_LDL_FC	Lipoprotein subclasses	Medium LDL	1	0.96	1.05	0.982			0.01	47.65
M_LDL_L	Lipoprotein subclasses	Medium LDL	0.98	0.94	1.03	0.385			0.41	4.25
M_LDL_P	Lipoprotein subclasses	Medium LDL	0.98	0.93	1.02	0.278			0.56	0
M_LDL_PL	Lipoprotein subclasses	Medium LDL	0.99	0.94	1.03	0.604			0.22	48.75
M_LDL_TG	Lipoprotein subclasses	Medium LDL	0.99	0.94	1.04	0.677			0.17	55.1
M_VLDL_C	Lipoprotein subclasses	Medium VLDL	0.98	0.93	1.02	0.316			0.5	5.25
M_VLDL_CE	Lipoprotein subclasses	Medium VLDL	0.99	0.95	1.04	0.752			0.12	50
M_VLDL_FC	Lipoprotein subclasses	Medium VLDL	0.96	0.92	1	0.065			1.18	48.45
M_VLDL_L	Lipoprotein subclasses	Medium VLDL	0.93	0.89	0.98	0.004	*		2.42	6.9
M_VLDL_P	Lipoprotein subclasses	Medium VLDL	0.95	0.9	0.99	0.019	*		1.73	0
M_VLDL_PL	Lipoprotein subclasses	Medium VLDL	0.95	0.91	1	0.03	*		1.52	48.8
M_VLDL_TG	Lipoprotein subclasses	Medium VLDL	0.91	0.87	0.96	<0.001	*	*	3.78	48.4
MUFA	Fatty acids	NA	0.95	0.91	1	0.04	*		1.4	48.2
non_HDL_C	Cholesterol	NA	0.98	0.94	1.03	0.453			0.34	0
Omega_3	Fatty acids	NA	0.95	0.91	1	0.031	*		1.51	80.8
Omega_6	Fatty acids	NA	0.94	0.9	0.98	0.007	*		2.13	47
Phe	Amino acids	NA	0.96	0.92	1.01	0.093			1.03	15.25
Phosphatidylc	Other lipids	NA	0.95	0.9	0.99	0.026	*		1.58	46.85
Phosphoglyc	Other lipids	NA	0.95	0.91	1	0.039	*		1.41	49
PUFA	Fatty acids	NA	0.93	0.89	0.98	0.004	*		2.44	0
Pyruvate	Glycolysis related metabolites	NA	0.99	0.94	1.04	0.606			0.22	9.75
Remnant_C	Cholesterol	NA	0.98	0.93	1.02	0.313			0.51	0.7
S_HDL_C	Lipoprotein subclasses	Small HDL	0.93	0.89	0.97	0.002	*		2.63	2.25
S_HDL_CE	Lipoprotein subclasses	Small HDL	0.93	0.89	0.97	0.002	*		2.77	47.85
S_HDL_FC	Lipoprotein subclasses	Small HDL	0.95	0.9	0.99	0.021	*		1.67	49.45
S_HDL_L	Lipoprotein subclasses	Small HDL	0.91	0.87	0.96	<0.001	*	*	3.82	2.4
S_HDL_P	Lipoprotein subclasses	Small HDL	0.92	0.88	0.97	<0.001	*		3.11	44.15
S_HDL_PL	Lipoprotein subclasses	Small HDL	0.91	0.87	0.95	<0.001	*	*	4.01	48.55
S_HDL_TG	Lipoprotein subclasses	Small HDL	0.94	0.89	0.98	0.006	*		2.25	50.2
S_LDL_C	Lipoprotein subclasses	Small LDL	0.99	0.94	1.03	0.603			0.22	3.6
S_LDL_CE	Lipoprotein subclasses	Small LDL	0.98	0.93	1.02	0.321			0.49	47.05
S_LDL_FC	Lipoprotein subclasses	Small LDL	1.02	0.97	1.06	0.444			0.35	47.75
S_LDL_L	Lipoprotein subclasses	Small LDL	0.99	0.95	1.04	0.768			0.11	3.8
S_LDL_P	Lipoprotein subclasses	Small LDL	0.98	0.94	1.03	0.406			0.39	0
S_LDL_PL	Lipoprotein subclasses	Small LDL	1.02	0.97	1.06	0.494			0.31	47.9
S_LDL_TG	Lipoprotein subclasses	Small LDL	0.96	0.91	1	0.077			1.11	49
S_VLDL_C	Lipoprotein subclasses	Small VLDL	0.97	0.93	1.01	0.184			0.74	4.65
S_VLDL_CE	Lipoprotein subclasses	Small VLDL	0.97	0.93	1.01	0.186			0.73	48.7
S_VLDL_FC	Lipoprotein subclasses	Small VLDL	0.97	0.93	1.01	0.188			0.73	47.95
S_VLDL_L	Lipoprotein subclasses	Small VLDL	0.94	0.9	0.99	0.015	*		1.82	4.55
S_VLDL_P	Lipoprotein subclasses	Small VLDL	0.95	0.9	0.99	0.024	*		1.61	0
S_VLDL_PL	Lipoprotein subclasses	Small VLDL	0.96	0.92	1	0.075			1.13	49.1
S_VLDL_TG	Lipoprotein subclasses	Small VLDL	0.92	0.88	0.97	0.001	*		2.95	47.45
SFA	Fatty acids	NA	0.96	0.91	1	0.058			1.24	47.5
Sphingomyelins	Other lipids	NA	1.02	0.98	1.07	0.321			0.49	41.65
Total_BCAA	Amino acids	NA	0.88	0.84	0.93	<0.001	*	*	6.19	0.05
Total_C	Cholesterol	NA	0.98	0.94	1.03	0.499			0.3	0.85
Total_CE	Cholesteryl esters	NA	0.98	0.94	1.03	0.502			0.3	4.1
Total_FA	Fatty acids	NA	0.94	0.9	0.99	0.015	*		1.83	0
Total_FC	Free cholesterol	NA	0.98	0.94	1.03	0.497			0.3	2.25
Total_L	Total lipids	NA	0.96	0.91	1	0.054			1.27	0.95
Total_P	Lipoprotein particle concentrations	NA	0.95	0.9	1	0.039	*		1.41	48.95
Total_PL	Phospholipids	NA	0.96	0.91	1.01	0.085			1.07	2.25
Total_TG	Triglycerides	NA	0.93	0.88	0.97	0.002	*		2.77	1
Tyr	Amino acids	NA	0.97	0.93	1.02	0.258			0.59	54.6
Unsaturation	Fatty acids	NA	0.98	0.94	1.03	0.428			0.37	39.2
Val	Amino acids	NA	0.87	0.83	0.91	<0.001	*	*	7.49	30.5
VLDL_C	Cholesterol	NA	0.95	0.91	1	0.044	*		1.35	2
VLDL_CE	Cholesteryl esters	NA	0.96	0.92	1.01	0.105			0.98	4.35
VLDL_FC	Free cholesterol	NA	0.94	0.9	0.99	0.013	*		1.88	3.65
VLDL_L	Total lipids	NA	0.93	0.89	0.97	0.002	*		2.66	2.6
VLDL_P	Lipoprotein particle concentrations	NA	0.95	0.91	1	0.043	*		1.37	0
VLDL_PL	Phospholipids	NA	0.94	0.9	0.98	0.009	*		2.05	6.15
VLDL_size	Lipoprotein particle sizes	NA	0.9	0.86	0.95	<0.001	*	*	4.69	47.15
VLDL_TG	Triglycerides	NA	0.92	0.87	0.96	<0.001	*		3.27	2.9
XL_HDL_C	Lipoprotein subclasses	Very large HDL	1.07	1.02	1.12	0.004	*		2.4	3
XL_HDL_CE	Lipoprotein subclasses	Very large HDL	1.07	1.02	1.12	0.007	*		2.13	48.4
XL_HDL_FC	Lipoprotein subclasses	Very large HDL	1.09	1.04	1.14	<0.001	*		3.37	47.55
XL_HDL_L	Lipoprotein subclasses	Very large HDL	1.07	1.02	1.12	0.006	*		2.2	3.5
XL_HDL_P	Lipoprotein subclasses	Very large HDL	1.06	1.01	1.12	0.011	*		1.95	0
XL_HDL_PL	Lipoprotein subclasses	Very large HDL	1.07	1.02	1.12	0.007	*		2.13	47.45
XL_HDL_TG	Lipoprotein subclasses	Very large HDL	0.98	0.93	1.03	0.385			0.42	47.95
XL_VLDL_C	Lipoprotein subclasses	Very large VLDL	0.93	0.89	0.97	0.003	*		2.58	5.8
XL_VLDL_CE	Lipoprotein subclasses	Very large VLDL	0.93	0.89	0.98	0.005	*		2.3	48.3
XL_VLDL_FC	Lipoprotein subclasses	Very large VLDL	0.93	0.88	0.97	0.002	*		2.75	48.7
XL_VLDL_L	Lipoprotein subclasses	Very large VLDL	0.92	0.88	0.97	0.001	*		2.9	7.3
XL_VLDL_P	Lipoprotein subclasses	Very large VLDL	0.93	0.88	0.97	0.002	*		2.74	0
XL_VLDL_PL	Lipoprotein subclasses	Very large VLDL	0.93	0.88	0.97	0.002	*		2.79	48.35
XL_VLDL_TG	Lipoprotein subclasses	Very large VLDL	0.92	0.88	0.97	0.001	*		2.91	48.4
XS_VLDL_C	Lipoprotein subclasses	Very small VLDL	1	0.95	1.04	0.9			0.05	3.05
XS_VLDL_CE	Lipoprotein subclasses	Very small VLDL	1	0.96	1.04	0.969			0.01	48.6
XS_VLDL_FC	Lipoprotein subclasses	Very small VLDL	0.99	0.95	1.04	0.743			0.13	49.15
XS_VLDL_L	Lipoprotein subclasses	Very small VLDL	0.99	0.95	1.04	0.64			0.19	1
XS_VLDL_P	Lipoprotein subclasses	Very small VLDL	0.99	0.95	1.04	0.808			0.09	0
XS_VLDL_PL	Lipoprotein subclasses	Very small VLDL	0.99	0.95	1.04	0.719			0.14	49.05
XS_VLDL_TG	Lipoprotein subclasses	Very small VLDL	0.97	0.93	1.02	0.205			0.69	47.95
XXL_VLDL_C	Lipoprotein subclasses	Chylomicrons ex. large VLDL	0.92	0.88	0.97	0.001	*		2.87	2.3
XXL_VLDL_CE	Lipoprotein subclasses	Chylomicrons ex. large VLDL	0.93	0.88	0.97	0.003	*		2.59	50.65
XXL_VLDL_FC	Lipoprotein subclasses	Chylomicrons ex. large VLDL	0.92	0.88	0.97	<0.001	*		3.15	47.8
XXL_VLDL_L	Lipoprotein subclasses	Chylomicrons ex. large VLDL	0.92	0.88	0.97	0.002	*		2.82	3.85
XXL_VLDL_P	Lipoprotein subclasses	Chylomicrons ex. large VLDL	0.92	0.88	0.97	0.001	*		2.86	0
XXL_VLDL_PL	Lipoprotein subclasses	Chylomicrons ex. large VLDL	0.92	0.88	0.97	<0.001	*		3.08	47.35
XXL_VLDL_TG	Lipoprotein subclasses	Chylomicrons ex. large VLDL	0.93	0.88	0.97	0.002	*		2.66	44.35

## Sheet: Vascular dementia
metabolite	metabolite_group	metabolite_subgroup	hazard_ratio	conf_low	conf_high	p_value	sign_nominal	sign_bonf	transformed_p	mean_importance
Acetate	Ketone bodies	NA	0.95	0.89	1.01	0.107			0.97	5.25
Acetoacetate	Ketone bodies	NA	1.07	1.01	1.14	0.026	*		1.59	14.35
Acetone	Ketone bodies	NA	1.05	0.99	1.12	0.111			0.95	42.45
Albumin	Fluid balance	NA	0.96	0.9	1.02	0.168			0.77	70.6
ApoA1	Apolipoproteins	NA	0.91	0.84	0.98	0.01	*		2.02	48.15
ApoB	Apolipoproteins	NA	0.82	0.77	0.88	<0.001	*	*	8.06	48.85
bOHbutyrate	Ketone bodies	NA	1.04	0.98	1.11	0.199			0.7	42.5
Cholines	Other lipids	NA	0.84	0.78	0.9	<0.001	*	*	6.13	48.15
Citrate	Glycolysis related metabolites	NA	0.93	0.87	0.99	0.035	*		1.46	61.85
Clinical_LDL_C	Cholesterol	NA	0.8	0.75	0.86	<0.001	*	*	10.16	47.9
Corrected_Ala	Amino acids	NA	1.06	0.99	1.13	0.102			0.99	16.65
Creatinine	Fluid balance	NA	1.01	0.94	1.08	0.765			0.12	46.35
DHA	Fatty acids	NA	0.95	0.89	1.01	0.123			0.91	34.7
Gln	Amino acids	NA	0.97	0.91	1.03	0.303			0.52	58.25
Glucose_Lactate	Glycolysis related metabolites	NA	1.11	1.04	1.17	<0.001	*		3.13	44.05
Gly	Amino acids	NA	0.93	0.86	1.01	0.078			1.11	25.9
GlycA	Inflammation	NA	1.14	1.07	1.22	<0.001	*	*	4.15	38.6
HDL_C	Cholesterol	NA	0.9	0.84	0.97	0.009	*		2.07	1.55
HDL_CE	Cholesteryl esters	NA	0.9	0.84	0.97	0.009	*		2.05	4.5
HDL_FC	Free cholesterol	NA	0.9	0.84	0.98	0.01	*		1.98	3.85
HDL_L	Total lipids	NA	0.92	0.85	0.99	0.028	*		1.56	1.5
HDL_P	Lipoprotein particle concentrations	NA	0.88	0.82	0.94	<0.001	*		3.5	49.1
HDL_PL	Phospholipids	NA	0.94	0.87	1.01	0.09			1.05	3.8
HDL_size	Lipoprotein particle sizes	NA	0.97	0.9	1.04	0.381			0.42	49.9
HDL_TG	Triglycerides	NA	0.99	0.93	1.06	0.86			0.07	2.2
His	Amino acids	NA	0.9	0.84	0.96	0.001	*		2.92	31.9
IDL_C	Lipoprotein subclasses	IDL	0.8	0.75	0.86	<0.001	*	*	10.11	5
IDL_CE	Lipoprotein subclasses	IDL	0.8	0.75	0.86	<0.001	*	*	10.37	63
IDL_FC	Lipoprotein subclasses	IDL	0.82	0.76	0.87	<0.001	*	*	9.05	50.1
IDL_L	Lipoprotein subclasses	IDL	0.81	0.76	0.87	<0.001	*	*	9.4	3
IDL_P	Lipoprotein subclasses	IDL	0.82	0.77	0.88	<0.001	*	*	8	2.15
IDL_PL	Lipoprotein subclasses	IDL	0.81	0.76	0.87	<0.001	*	*	8.97	49.65
IDL_TG	Lipoprotein subclasses	IDL	0.99	0.93	1.06	0.789			0.1	48.2
Ile	Amino acids	NA	1.02	0.95	1.09	0.592			0.23	26.6
L_HDL_C	Lipoprotein subclasses	Large HDL	0.93	0.86	1.01	0.075			1.13	4.75
L_HDL_CE	Lipoprotein subclasses	Large HDL	0.93	0.86	1	0.067			1.18	48.95
L_HDL_FC	Lipoprotein subclasses	Large HDL	0.94	0.87	1.02	0.115			0.94	48.55
L_HDL_L	Lipoprotein subclasses	Large HDL	0.94	0.87	1.02	0.134			0.87	4.45
L_HDL_P	Lipoprotein subclasses	Large HDL	0.93	0.86	1	0.051			1.29	0.7
L_HDL_PL	Lipoprotein subclasses	Large HDL	0.96	0.89	1.03	0.263			0.58	51.95
L_HDL_TG	Lipoprotein subclasses	Large HDL	0.97	0.9	1.04	0.323			0.49	54.45
L_LDL_C	Lipoprotein subclasses	Large LDL	0.8	0.75	0.86	<0.001	*	*	10	4.65
L_LDL_CE	Lipoprotein subclasses	Large LDL	0.81	0.76	0.86	<0.001	*	*	9.56	48.25
L_LDL_FC	Lipoprotein subclasses	Large LDL	0.8	0.75	0.85	<0.001	*	*	10.75	46.55
L_LDL_L	Lipoprotein subclasses	Large LDL	0.81	0.76	0.86	<0.001	*	*	9.52	5.7
L_LDL_P	Lipoprotein subclasses	Large LDL	0.82	0.77	0.87	<0.001	*	*	8.45	0.35
L_LDL_PL	Lipoprotein subclasses	Large LDL	0.8	0.75	0.86	<0.001	*	*	10.1	48.55
L_LDL_TG	Lipoprotein subclasses	Large LDL	0.99	0.93	1.06	0.786			0.1	57.75
L_VLDL_C	Lipoprotein subclasses	Large VLDL	0.9	0.84	0.97	0.004	*		2.42	6.6
L_VLDL_CE	Lipoprotein subclasses	Large VLDL	0.87	0.81	0.93	<0.001	*	*	4.05	48.3
L_VLDL_FC	Lipoprotein subclasses	Large VLDL	0.94	0.88	1	0.068			1.17	48.35
L_VLDL_L	Lipoprotein subclasses	Large VLDL	0.95	0.88	1.01	0.109			0.96	6.75
L_VLDL_P	Lipoprotein subclasses	Large VLDL	0.95	0.89	1.02	0.17			0.77	0
L_VLDL_PL	Lipoprotein subclasses	Large VLDL	0.95	0.89	1.02	0.172			0.76	47.7
L_VLDL_TG	Lipoprotein subclasses	Large VLDL	0.97	0.9	1.03	0.326			0.49	47.7
LA	Fatty acids	NA	0.79	0.74	0.84	<0.001	*	*	11.59	50.95
Lactate	Glycolysis related metabolites	NA	0.97	0.91	1.04	0.45			0.35	18
LDL_C	Cholesterol	NA	0.81	0.76	0.86	<0.001	*	*	9.6	1.05
LDL_CE	Cholesteryl esters	NA	0.81	0.76	0.87	<0.001	*	*	9.09	2.55
LDL_FC	Free cholesterol	NA	0.8	0.75	0.86	<0.001	*	*	10.36	2
LDL_L	Total lipids	NA	0.82	0.76	0.87	<0.001	*	*	8.9	1.45
LDL_P	Lipoprotein particle concentrations	NA	0.82	0.77	0.88	<0.001	*	*	8.24	0
LDL_PL	Phospholipids	NA	0.82	0.76	0.87	<0.001	*	*	8.92	2.3
LDL_size	Lipoprotein particle sizes	NA	0.9	0.85	0.96	0.002	*		2.81	15.8
LDL_TG	Triglycerides	NA	0.99	0.93	1.06	0.871			0.06	2.3
Leu	Amino acids	NA	0.96	0.9	1.03	0.268			0.57	51.65
M_HDL_C	Lipoprotein subclasses	Medium HDL	0.93	0.86	1	0.05	*		1.3	7.05
M_HDL_CE	Lipoprotein subclasses	Medium HDL	0.93	0.87	1	0.058			1.23	48.65
M_HDL_FC	Lipoprotein subclasses	Medium HDL	0.92	0.85	0.99	0.029	*		1.54	47.95
M_HDL_L	Lipoprotein subclasses	Medium HDL	0.94	0.88	1.01	0.114			0.94	4.75
M_HDL_P	Lipoprotein subclasses	Medium HDL	0.93	0.86	1	0.039	*		1.4	0
M_HDL_PL	Lipoprotein subclasses	Medium HDL	0.96	0.89	1.03	0.257			0.59	49.45
M_HDL_TG	Lipoprotein subclasses	Medium HDL	1	0.93	1.07	0.924			0.03	49.45
M_LDL_C	Lipoprotein subclasses	Medium LDL	0.82	0.77	0.88	<0.001	*	*	8.43	4.25
M_LDL_CE	Lipoprotein subclasses	Medium LDL	0.83	0.77	0.88	<0.001	*	*	7.63	45.9
M_LDL_FC	Lipoprotein subclasses	Medium LDL	0.81	0.76	0.86	<0.001	*	*	9.68	47.65
M_LDL_L	Lipoprotein subclasses	Medium LDL	0.83	0.77	0.88	<0.001	*	*	7.72	4.25
M_LDL_P	Lipoprotein subclasses	Medium LDL	0.83	0.78	0.89	<0.001	*	*	7.27	0
M_LDL_PL	Lipoprotein subclasses	Medium LDL	0.83	0.77	0.88	<0.001	*	*	7.63	48.75
M_LDL_TG	Lipoprotein subclasses	Medium LDL	1	0.94	1.07	0.999			0	55.1
M_VLDL_C	Lipoprotein subclasses	Medium VLDL	0.8	0.75	0.86	<0.001	*	*	9.76	5.25
M_VLDL_CE	Lipoprotein subclasses	Medium VLDL	0.8	0.75	0.86	<0.001	*	*	10.42	50
M_VLDL_FC	Lipoprotein subclasses	Medium VLDL	0.82	0.77	0.88	<0.001	*	*	7.87	48.45
M_VLDL_L	Lipoprotein subclasses	Medium VLDL	0.86	0.8	0.92	<0.001	*	*	5.07	6.9
M_VLDL_P	Lipoprotein subclasses	Medium VLDL	0.84	0.79	0.9	<0.001	*	*	6.25	0
M_VLDL_PL	Lipoprotein subclasses	Medium VLDL	0.84	0.78	0.89	<0.001	*	*	6.74	48.8
M_VLDL_TG	Lipoprotein subclasses	Medium VLDL	0.93	0.87	1	0.04	*		1.4	48.4
MUFA	Fatty acids	NA	1	0.94	1.07	0.97			0.01	48.2
non_HDL_C	Cholesterol	NA	0.81	0.76	0.86	<0.001	*	*	9.46	0
Omega_3	Fatty acids	NA	0.98	0.92	1.04	0.499			0.3	80.8
Omega_6	Fatty acids	NA	0.81	0.75	0.86	<0.001	*	*	9.34	47
Phe	Amino acids	NA	1.03	0.96	1.09	0.415			0.38	15.25
Phosphatidylc	Other lipids	NA	0.84	0.78	0.9	<0.001	*	*	5.83	46.85
Phosphoglyc	Other lipids	NA	0.86	0.8	0.92	<0.001	*	*	4.51	49
PUFA	Fatty acids	NA	0.82	0.77	0.88	<0.001	*	*	7.56	0
Pyruvate	Glycolysis related metabolites	NA	1.03	0.97	1.11	0.344			0.46	9.75
Remnant_C	Cholesterol	NA	0.82	0.76	0.87	<0.001	*	*	8.83	0.7
S_HDL_C	Lipoprotein subclasses	Small HDL	0.88	0.82	0.94	<0.001	*	*	3.74	2.25
S_HDL_CE	Lipoprotein subclasses	Small HDL	0.88	0.83	0.95	<0.001	*	*	3.54	47.85
S_HDL_FC	Lipoprotein subclasses	Small HDL	0.89	0.83	0.95	<0.001	*		3.39	49.45
S_HDL_L	Lipoprotein subclasses	Small HDL	0.91	0.86	0.98	0.008	*		2.07	2.4
S_HDL_P	Lipoprotein subclasses	Small HDL	0.88	0.82	0.94	<0.001	*	*	3.97	44.15
S_HDL_PL	Lipoprotein subclasses	Small HDL	0.93	0.87	0.99	0.035	*		1.45	48.55
S_HDL_TG	Lipoprotein subclasses	Small HDL	1.02	0.95	1.09	0.662			0.18	50.2
S_LDL_C	Lipoprotein subclasses	Small LDL	0.82	0.77	0.88	<0.001	*	*	8.09	3.6
S_LDL_CE	Lipoprotein subclasses	Small LDL	0.83	0.78	0.89	<0.001	*	*	7.49	47.05
S_LDL_FC	Lipoprotein subclasses	Small LDL	0.83	0.77	0.88	<0.001	*	*	8.25	47.75
S_LDL_L	Lipoprotein subclasses	Small LDL	0.84	0.79	0.9	<0.001	*	*	6.78	3.8
S_LDL_P	Lipoprotein subclasses	Small LDL	0.84	0.79	0.9	<0.001	*	*	6.73	0
S_LDL_PL	Lipoprotein subclasses	Small LDL	0.86	0.8	0.92	<0.001	*	*	5.45	47.9
S_LDL_TG	Lipoprotein subclasses	Small LDL	1	0.94	1.07	0.958			0.02	49
S_VLDL_C	Lipoprotein subclasses	Small VLDL	0.84	0.79	0.9	<0.001	*	*	6.21	4.65
S_VLDL_CE	Lipoprotein subclasses	Small VLDL	0.85	0.8	0.91	<0.001	*	*	5.32	48.7
S_VLDL_FC	Lipoprotein subclasses	Small VLDL	0.83	0.77	0.88	<0.001	*	*	7.68	47.95
S_VLDL_L	Lipoprotein subclasses	Small VLDL	0.89	0.83	0.95	<0.001	*		3.15	4.55
S_VLDL_P	Lipoprotein subclasses	Small VLDL	0.9	0.84	0.96	0.002	*		2.64	0
S_VLDL_PL	Lipoprotein subclasses	Small VLDL	0.85	0.79	0.91	<0.001	*	*	5.63	49.1
S_VLDL_TG	Lipoprotein subclasses	Small VLDL	0.98	0.92	1.05	0.556			0.25	47.45
SFA	Fatty acids	NA	0.95	0.89	1.02	0.146			0.84	47.5
Sphingomyelins	Other lipids	NA	0.85	0.79	0.91	<0.001	*	*	5.74	41.65
Total_BCAA	Amino acids	NA	0.98	0.92	1.05	0.591			0.23	0.05
Total_C	Cholesterol	NA	0.8	0.75	0.86	<0.001	*	*	10.3	0.85
Total_CE	Cholesteryl esters	NA	0.8	0.75	0.85	<0.001	*	*	10.57	4.1
Total_FA	Fatty acids	NA	0.92	0.86	0.98	0.014	*		1.85	0
Total_FC	Free cholesterol	NA	0.81	0.76	0.87	<0.001	*	*	9.39	2.25
Total_L	Total lipids	NA	0.84	0.78	0.89	<0.001	*	*	6.88	0.95
Total_P	Lipoprotein particle concentrations	NA	0.85	0.79	0.91	<0.001	*	*	5.08	48.95
Total_PL	Phospholipids	NA	0.84	0.78	0.9	<0.001	*	*	6.49	2.25
Total_TG	Triglycerides	NA	0.99	0.92	1.06	0.722			0.14	1
Tyr	Amino acids	NA	1.03	0.97	1.1	0.335			0.47	54.6
Unsaturation	Fatty acids	NA	0.91	0.85	0.97	0.003	*		2.46	39.2
Val	Amino acids	NA	0.98	0.92	1.05	0.566			0.25	30.5
VLDL_C	Cholesterol	NA	0.85	0.79	0.91	<0.001	*	*	5.64	2
VLDL_CE	Cholesteryl esters	NA	0.83	0.78	0.89	<0.001	*	*	7.03	4.35
VLDL_FC	Free cholesterol	NA	0.88	0.82	0.94	<0.001	*	*	3.72	3.65
VLDL_L	Total lipids	NA	0.93	0.87	0.99	0.025	*		1.6	2.6
VLDL_P	Lipoprotein particle concentrations	NA	0.88	0.82	0.94	<0.001	*	*	3.74	0
VLDL_PL	Phospholipids	NA	0.9	0.84	0.97	0.003	*		2.53	6.15
VLDL_size	Lipoprotein particle sizes	NA	1	0.93	1.07	0.933			0.03	47.15
VLDL_TG	Triglycerides	NA	0.99	0.92	1.05	0.705			0.15	2.9
XL_HDL_C	Lipoprotein subclasses	Very large HDL	0.93	0.86	1	0.053			1.27	3
XL_HDL_CE	Lipoprotein subclasses	Very large HDL	0.92	0.86	1	0.043	*		1.37	48.4
XL_HDL_FC	Lipoprotein subclasses	Very large HDL	0.95	0.88	1.02	0.135			0.87	47.55
XL_HDL_L	Lipoprotein subclasses	Very large HDL	0.95	0.88	1.02	0.147			0.83	3.5
XL_HDL_P	Lipoprotein subclasses	Very large HDL	0.92	0.85	0.99	0.034	*		1.47	0
XL_HDL_PL	Lipoprotein subclasses	Very large HDL	0.96	0.89	1.04	0.313			0.5	47.45
XL_HDL_TG	Lipoprotein subclasses	Very large HDL	0.97	0.91	1.03	0.338			0.47	47.95
XL_VLDL_C	Lipoprotein subclasses	Very large VLDL	0.91	0.85	0.98	0.008	*		2.08	5.8
XL_VLDL_CE	Lipoprotein subclasses	Very large VLDL	0.87	0.82	0.94	<0.001	*	*	3.89	48.3
XL_VLDL_FC	Lipoprotein subclasses	Very large VLDL	0.96	0.89	1.02	0.19			0.72	48.7
XL_VLDL_L	Lipoprotein subclasses	Very large VLDL	0.98	0.92	1.05	0.553			0.26	7.3
XL_VLDL_P	Lipoprotein subclasses	Very large VLDL	0.98	0.92	1.05	0.583			0.23	0
XL_VLDL_PL	Lipoprotein subclasses	Very large VLDL	0.97	0.91	1.04	0.374			0.43	48.35
XL_VLDL_TG	Lipoprotein subclasses	Very large VLDL	1.01	0.94	1.08	0.806			0.09	48.4
XS_VLDL_C	Lipoprotein subclasses	Very small VLDL	0.83	0.78	0.89	<0.001	*	*	7.18	3.05
XS_VLDL_CE	Lipoprotein subclasses	Very small VLDL	0.82	0.77	0.88	<0.001	*	*	7.87	48.6
XS_VLDL_FC	Lipoprotein subclasses	Very small VLDL	0.86	0.8	0.92	<0.001	*	*	5.21	49.15
XS_VLDL_L	Lipoprotein subclasses	Very small VLDL	0.87	0.81	0.93	<0.001	*	*	4.28	1
XS_VLDL_P	Lipoprotein subclasses	Very small VLDL	0.87	0.81	0.93	<0.001	*	*	4.52	0
XS_VLDL_PL	Lipoprotein subclasses	Very small VLDL	0.89	0.83	0.95	<0.001	*		3.24	49.05
XS_VLDL_TG	Lipoprotein subclasses	Very small VLDL	1.01	0.94	1.07	0.86			0.07	47.95
XXL_VLDL_C	Lipoprotein subclasses	Chylomicrons ex. large VLDL	0.99	0.93	1.06	0.864			0.06	2.3
XXL_VLDL_CE	Lipoprotein subclasses	Chylomicrons ex. large VLDL	0.97	0.91	1.04	0.431			0.37	50.65
XXL_VLDL_FC	Lipoprotein subclasses	Chylomicrons ex. large VLDL	1.02	0.96	1.09	0.557			0.25	47.8
XXL_VLDL_L	Lipoprotein subclasses	Chylomicrons ex. large VLDL	1.03	0.97	1.1	0.361			0.44	3.85
XXL_VLDL_P	Lipoprotein subclasses	Chylomicrons ex. large VLDL	1.03	0.97	1.1	0.37			0.43	0
XXL_VLDL_PL	Lipoprotein subclasses	Chylomicrons ex. large VLDL	1.03	0.97	1.1	0.335			0.47	47.35
XXL_VLDL_TG	Lipoprotein subclasses	Chylomicrons ex. large VLDL	1.04	0.98	1.11	0.22			0.66	44.35

## Sheet: Dementia in other diseases
metabolite	metabolite_group	metabolite_subgroup	hazard_ratio	conf_low	conf_high	p_value	sign_nominal	sign_bonf	transformed_p	mean_importance
Acetate	Ketone bodies	NA	1.05	0.97	1.15	0.232			0.63	5.25
Acetoacetate	Ketone bodies	NA	0.97	0.89	1.06	0.549			0.26	14.35
Acetone	Ketone bodies	NA	1.03	0.94	1.12	0.533			0.27	42.45
Albumin	Fluid balance	NA	1.01	0.92	1.1	0.875			0.06	70.6
ApoA1	Apolipoproteins	NA	0.88	0.8	0.98	0.016	*		1.79	48.15
ApoB	Apolipoproteins	NA	0.87	0.8	0.95	0.002	*		2.68	48.85
bOHbutyrate	Ketone bodies	NA	0.99	0.91	1.08	0.8			0.1	42.5
Cholines	Other lipids	NA	0.82	0.74	0.9	<0.001	*	*	4.57	48.15
Citrate	Glycolysis related metabolites	NA	1	0.92	1.09	0.983			0.01	61.85
Clinical_LDL_C	Cholesterol	NA	0.87	0.8	0.95	0.003	*		2.56	47.9
Corrected_Ala	Amino acids	NA	0.91	0.83	1	0.042	*		1.37	16.65
Creatinine	Fluid balance	NA	0.93	0.85	1.03	0.165			0.78	46.35
DHA	Fatty acids	NA	0.91	0.83	0.99	0.037	*		1.44	34.7
Gln	Amino acids	NA	1.06	0.97	1.16	0.197			0.7	58.25
Glucose_Lactate	Glycolysis related metabolites	NA	0.99	0.91	1.07	0.73			0.14	44.05
Gly	Amino acids	NA	1.11	1.01	1.23	0.037	*		1.43	25.9
GlycA	Inflammation	NA	0.88	0.8	0.97	0.007	*		2.14	38.6
HDL_C	Cholesterol	NA	0.97	0.87	1.07	0.501			0.3	1.55
HDL_CE	Cholesteryl esters	NA	0.97	0.88	1.07	0.577			0.24	4.5
HDL_FC	Free cholesterol	NA	0.95	0.85	1.05	0.29			0.54	3.85
HDL_L	Total lipids	NA	0.92	0.83	1.02	0.104			0.98	1.5
HDL_P	Lipoprotein particle concentrations	NA	0.85	0.77	0.93	<0.001	*		3.05	49.1
HDL_PL	Phospholipids	NA	0.9	0.82	1	0.051			1.29	3.8
HDL_size	Lipoprotein particle sizes	NA	1.1	1	1.21	0.051			1.29	49.9
HDL_TG	Triglycerides	NA	0.83	0.76	0.91	<0.001	*	*	3.84	2.2
His	Amino acids	NA	1.04	0.95	1.13	0.433			0.36	31.9
IDL_C	Lipoprotein subclasses	IDL	0.89	0.82	0.97	0.011	*		1.97	5
IDL_CE	Lipoprotein subclasses	IDL	0.89	0.81	0.97	0.009	*		2.06	63
IDL_FC	Lipoprotein subclasses	IDL	0.9	0.83	0.98	0.021	*		1.68	50.1
IDL_L	Lipoprotein subclasses	IDL	0.88	0.81	0.96	0.006	*		2.23	3
IDL_P	Lipoprotein subclasses	IDL	0.9	0.82	0.98	0.014	*		1.84	2.15
IDL_PL	Lipoprotein subclasses	IDL	0.89	0.81	0.97	0.01	*		2.01	49.65
IDL_TG	Lipoprotein subclasses	IDL	0.86	0.78	0.95	0.002	*		2.7	48.2
Ile	Amino acids	NA	0.93	0.85	1.02	0.138			0.86	26.6
L_HDL_C	Lipoprotein subclasses	Large HDL	1.07	0.97	1.18	0.167			0.78	4.75
L_HDL_CE	Lipoprotein subclasses	Large HDL	1.08	0.97	1.19	0.148			0.83	48.95
L_HDL_FC	Lipoprotein subclasses	Large HDL	1.06	0.96	1.17	0.257			0.59	48.55
L_HDL_L	Lipoprotein subclasses	Large HDL	1.05	0.95	1.16	0.35			0.46	4.45
L_HDL_P	Lipoprotein subclasses	Large HDL	1.05	0.95	1.16	0.368			0.43	0.7
L_HDL_PL	Lipoprotein subclasses	Large HDL	1.04	0.94	1.15	0.502			0.3	51.95
L_HDL_TG	Lipoprotein subclasses	Large HDL	0.88	0.8	0.97	0.012	*		1.93	54.45
L_LDL_C	Lipoprotein subclasses	Large LDL	0.87	0.8	0.95	0.002	*		2.69	4.65
L_LDL_CE	Lipoprotein subclasses	Large LDL	0.86	0.79	0.94	0.001	*		2.97	48.25
L_LDL_FC	Lipoprotein subclasses	Large LDL	0.89	0.82	0.98	0.012	*		1.91	46.55
L_LDL_L	Lipoprotein subclasses	Large LDL	0.86	0.79	0.94	0.001	*		2.89	5.7
L_LDL_P	Lipoprotein subclasses	Large LDL	0.89	0.81	0.97	0.01	*		2.01	0.35
L_LDL_PL	Lipoprotein subclasses	Large LDL	0.87	0.79	0.95	0.002	*		2.81	48.55
L_LDL_TG	Lipoprotein subclasses	Large LDL	0.85	0.78	0.94	0.001	*		2.95	57.75
L_VLDL_C	Lipoprotein subclasses	Large VLDL	0.83	0.75	0.91	<0.001	*	*	4	6.6
L_VLDL_CE	Lipoprotein subclasses	Large VLDL	0.83	0.76	0.92	<0.001	*	*	3.86	48.3
L_VLDL_FC	Lipoprotein subclasses	Large VLDL	0.83	0.75	0.91	<0.001	*	*	3.95	48.35
L_VLDL_L	Lipoprotein subclasses	Large VLDL	0.83	0.76	0.92	<0.001	*	*	3.79	6.75
L_VLDL_P	Lipoprotein subclasses	Large VLDL	0.83	0.76	0.92	<0.001	*	*	3.81	0
L_VLDL_PL	Lipoprotein subclasses	Large VLDL	0.83	0.76	0.92	<0.001	*	*	3.72	47.7
L_VLDL_TG	Lipoprotein subclasses	Large VLDL	0.84	0.76	0.92	<0.001	*		3.52	47.7
LA	Fatty acids	NA	0.82	0.75	0.9	<0.001	*	*	4.88	50.95
Lactate	Glycolysis related metabolites	NA	0.96	0.88	1.05	0.417			0.38	18
LDL_C	Cholesterol	NA	0.86	0.79	0.94	<0.001	*		3.04	1.05
LDL_CE	Cholesteryl esters	NA	0.85	0.78	0.93	<0.001	*		3.43	2.55
LDL_FC	Free cholesterol	NA	0.89	0.82	0.97	0.011	*		1.96	2
LDL_L	Total lipids	NA	0.86	0.78	0.94	<0.001	*		3.17	1.45
LDL_P	Lipoprotein particle concentrations	NA	0.87	0.8	0.95	0.003	*		2.58	0
LDL_PL	Phospholipids	NA	0.86	0.79	0.94	0.001	*		2.89	2.3
LDL_size	Lipoprotein particle sizes	NA	1.06	0.97	1.16	0.169			0.77	15.8
LDL_TG	Triglycerides	NA	0.85	0.77	0.93	<0.001	*		3.08	2.3
Leu	Amino acids	NA	0.94	0.85	1.03	0.161			0.79	51.65
M_HDL_C	Lipoprotein subclasses	Medium HDL	0.91	0.83	1.01	0.074			1.13	7.05
M_HDL_CE	Lipoprotein subclasses	Medium HDL	0.92	0.83	1.01	0.094			1.03	48.65
M_HDL_FC	Lipoprotein subclasses	Medium HDL	0.89	0.81	0.99	0.028	*		1.55	47.95
M_HDL_L	Lipoprotein subclasses	Medium HDL	0.87	0.79	0.97	0.008	*		2.1	4.75
M_HDL_P	Lipoprotein subclasses	Medium HDL	0.89	0.8	0.98	0.017	*		1.77	0
M_HDL_PL	Lipoprotein subclasses	Medium HDL	0.86	0.78	0.95	0.003	*		2.5	49.45
M_HDL_TG	Lipoprotein subclasses	Medium HDL	0.82	0.75	0.91	<0.001	*	*	4.16	49.45
M_LDL_C	Lipoprotein subclasses	Medium LDL	0.84	0.77	0.92	<0.001	*	*	3.74	4.25
M_LDL_CE	Lipoprotein subclasses	Medium LDL	0.83	0.76	0.91	<0.001	*	*	4.18	45.9
M_LDL_FC	Lipoprotein subclasses	Medium LDL	0.88	0.81	0.96	0.005	*		2.32	47.65
M_LDL_L	Lipoprotein subclasses	Medium LDL	0.84	0.77	0.92	<0.001	*	*	3.77	4.25
M_LDL_P	Lipoprotein subclasses	Medium LDL	0.84	0.77	0.92	<0.001	*	*	3.62	0
M_LDL_PL	Lipoprotein subclasses	Medium LDL	0.85	0.78	0.93	<0.001	*		3.37	48.75
M_LDL_TG	Lipoprotein subclasses	Medium LDL	0.85	0.77	0.94	<0.001	*		3.06	55.1
M_VLDL_C	Lipoprotein subclasses	Medium VLDL	0.88	0.8	0.96	0.004	*		2.39	5.25
M_VLDL_CE	Lipoprotein subclasses	Medium VLDL	0.9	0.83	0.99	0.024	*		1.61	50
M_VLDL_FC	Lipoprotein subclasses	Medium VLDL	0.85	0.78	0.93	<0.001	*		3.35	48.45
M_VLDL_L	Lipoprotein subclasses	Medium VLDL	0.83	0.76	0.91	<0.001	*	*	4.16	6.9
M_VLDL_P	Lipoprotein subclasses	Medium VLDL	0.83	0.76	0.91	<0.001	*	*	3.94	0
M_VLDL_PL	Lipoprotein subclasses	Medium VLDL	0.84	0.77	0.92	<0.001	*	*	3.71	48.8
M_VLDL_TG	Lipoprotein subclasses	Medium VLDL	0.83	0.75	0.91	<0.001	*	*	4.08	48.4
MUFA	Fatty acids	NA	0.81	0.74	0.89	<0.001	*	*	4.8	48.2
non_HDL_C	Cholesterol	NA	0.86	0.78	0.94	<0.001	*		3.21	0
Omega_3	Fatty acids	NA	0.85	0.77	0.93	<0.001	*		3.15	80.8
Omega_6	Fatty acids	NA	0.79	0.73	0.87	<0.001	*	*	5.99	47
Phe	Amino acids	NA	1.02	0.93	1.11	0.677			0.17	15.25
Phosphatidylc	Other lipids	NA	0.81	0.74	0.9	<0.001	*	*	4.61	46.85
Phosphoglyc	Other lipids	NA	0.8	0.73	0.88	<0.001	*	*	5.13	49
PUFA	Fatty acids	NA	0.78	0.71	0.86	<0.001	*	*	6.56	0
Pyruvate	Glycolysis related metabolites	NA	0.96	0.88	1.06	0.442			0.35	9.75
Remnant_C	Cholesterol	NA	0.86	0.78	0.94	<0.001	*		3.23	0.7
S_HDL_C	Lipoprotein subclasses	Small HDL	0.81	0.74	0.89	<0.001	*	*	5.27	2.25
S_HDL_CE	Lipoprotein subclasses	Small HDL	0.82	0.75	0.9	<0.001	*	*	4.69	47.85
S_HDL_FC	Lipoprotein subclasses	Small HDL	0.8	0.73	0.88	<0.001	*	*	5.67	49.45
S_HDL_L	Lipoprotein subclasses	Small HDL	0.78	0.71	0.86	<0.001	*	*	6.73	2.4
S_HDL_P	Lipoprotein subclasses	Small HDL	0.8	0.73	0.87	<0.001	*	*	6.09	44.15
S_HDL_PL	Lipoprotein subclasses	Small HDL	0.78	0.71	0.86	<0.001	*	*	6.5	48.55
S_HDL_TG	Lipoprotein subclasses	Small HDL	0.83	0.75	0.91	<0.001	*	*	3.97	50.2
S_LDL_C	Lipoprotein subclasses	Small LDL	0.86	0.79	0.94	0.001	*		2.91	3.6
S_LDL_CE	Lipoprotein subclasses	Small LDL	0.85	0.77	0.93	<0.001	*	*	3.53	47.05
S_LDL_FC	Lipoprotein subclasses	Small LDL	0.92	0.84	1	0.057			1.25	47.75
S_LDL_L	Lipoprotein subclasses	Small LDL	0.87	0.79	0.95	0.002	*		2.8	3.8
S_LDL_P	Lipoprotein subclasses	Small LDL	0.87	0.79	0.95	0.002	*		2.76	0
S_LDL_PL	Lipoprotein subclasses	Small LDL	0.9	0.82	0.98	0.016	*		1.79	47.9
S_LDL_TG	Lipoprotein subclasses	Small LDL	0.84	0.77	0.93	<0.001	*		3.24	49
S_VLDL_C	Lipoprotein subclasses	Small VLDL	0.86	0.78	0.94	0.001	*		3	4.65
S_VLDL_CE	Lipoprotein subclasses	Small VLDL	0.86	0.78	0.94	0.001	*		2.94	48.7
S_VLDL_FC	Lipoprotein subclasses	Small VLDL	0.86	0.78	0.94	<0.001	*		3.01	47.95
S_VLDL_L	Lipoprotein subclasses	Small VLDL	0.83	0.76	0.91	<0.001	*	*	4.06	4.55
S_VLDL_P	Lipoprotein subclasses	Small VLDL	0.83	0.76	0.91	<0.001	*	*	3.89	0
S_VLDL_PL	Lipoprotein subclasses	Small VLDL	0.84	0.77	0.92	<0.001	*	*	3.59	49.1
S_VLDL_TG	Lipoprotein subclasses	Small VLDL	0.83	0.76	0.91	<0.001	*	*	3.89	47.45
SFA	Fatty acids	NA	0.81	0.74	0.89	<0.001	*	*	4.99	47.5
Sphingomyelins	Other lipids	NA	0.88	0.8	0.97	0.007	*		2.14	41.65
Total_BCAA	Amino acids	NA	0.91	0.83	1	0.062			1.21	0.05
Total_C	Cholesterol	NA	0.86	0.79	0.94	<0.001	*		3.11	0.85
Total_CE	Cholesteryl esters	NA	0.86	0.79	0.94	<0.001	*		3.05	4.1
Total_FA	Fatty acids	NA	0.79	0.72	0.87	<0.001	*	*	6.15	0
Total_FC	Free cholesterol	NA	0.86	0.78	0.94	<0.001	*		3.16	2.25
Total_L	Total lipids	NA	0.82	0.75	0.9	<0.001	*	*	4.89	0.95
Total_P	Lipoprotein particle concentrations	NA	0.83	0.76	0.92	<0.001	*	*	3.69	48.95
Total_PL	Phospholipids	NA	0.82	0.75	0.9	<0.001	*	*	4.57	2.25
Total_TG	Triglycerides	NA	0.83	0.76	0.92	<0.001	*	*	3.8	1
Tyr	Amino acids	NA	0.94	0.86	1.02	0.145			0.84	54.6
Unsaturation	Fatty acids	NA	0.98	0.9	1.07	0.615			0.21	39.2
Val	Amino acids	NA	0.9	0.82	0.99	0.028	*		1.55	30.5
VLDL_C	Cholesterol	NA	0.84	0.77	0.92	<0.001	*	*	3.62	2
VLDL_CE	Cholesteryl esters	NA	0.85	0.78	0.94	<0.001	*		3.19	4.35
VLDL_FC	Free cholesterol	NA	0.83	0.76	0.91	<0.001	*	*	4.04	3.65
VLDL_L	Total lipids	NA	0.83	0.75	0.91	<0.001	*	*	4.12	2.6
VLDL_P	Lipoprotein particle concentrations	NA	0.84	0.76	0.92	<0.001	*	*	3.88	0
VLDL_PL	Phospholipids	NA	0.83	0.76	0.91	<0.001	*	*	4.01	6.15
VLDL_size	Lipoprotein particle sizes	NA	0.84	0.77	0.92	<0.001	*	*	3.66	47.15
VLDL_TG	Triglycerides	NA	0.84	0.76	0.92	<0.001	*	*	3.65	2.9
XL_HDL_C	Lipoprotein subclasses	Very large HDL	1.11	1.01	1.22	0.028	*		1.55	3
XL_HDL_CE	Lipoprotein subclasses	Very large HDL	1.11	1.01	1.22	0.036	*		1.45	48.4
XL_HDL_FC	Lipoprotein subclasses	Very large HDL	1.12	1.02	1.23	0.014	*		1.86	47.55
XL_HDL_L	Lipoprotein subclasses	Very large HDL	1.11	1.01	1.22	0.029	*		1.53	3.5
XL_HDL_P	Lipoprotein subclasses	Very large HDL	1.08	0.98	1.19	0.108			0.97	0
XL_HDL_PL	Lipoprotein subclasses	Very large HDL	1.12	1.02	1.23	0.019	*		1.72	47.45
XL_HDL_TG	Lipoprotein subclasses	Very large HDL	0.88	0.8	0.97	0.008	*		2.12	47.95
XL_VLDL_C	Lipoprotein subclasses	Very large VLDL	0.83	0.76	0.92	<0.001	*	*	3.78	5.8
XL_VLDL_CE	Lipoprotein subclasses	Very large VLDL	0.84	0.76	0.92	<0.001	*	*	3.65	48.3
XL_VLDL_FC	Lipoprotein subclasses	Very large VLDL	0.83	0.76	0.92	<0.001	*	*	3.7	48.7
XL_VLDL_L	Lipoprotein subclasses	Very large VLDL	0.84	0.76	0.92	<0.001	*	*	3.62	7.3
XL_VLDL_P	Lipoprotein subclasses	Very large VLDL	0.84	0.76	0.92	<0.001	*	*	3.6	0
XL_VLDL_PL	Lipoprotein subclasses	Very large VLDL	0.84	0.76	0.92	<0.001	*	*	3.61	48.35
XL_VLDL_TG	Lipoprotein subclasses	Very large VLDL	0.84	0.76	0.93	<0.001	*		3.39	48.4
XS_VLDL_C	Lipoprotein subclasses	Very small VLDL	0.89	0.82	0.98	0.014	*		1.87	3.05
XS_VLDL_CE	Lipoprotein subclasses	Very small VLDL	0.9	0.82	0.98	0.02	*		1.7	48.6
XS_VLDL_FC	Lipoprotein subclasses	Very small VLDL	0.88	0.8	0.97	0.007	*		2.18	49.15
XS_VLDL_L	Lipoprotein subclasses	Very small VLDL	0.87	0.79	0.95	0.003	*		2.51	1
XS_VLDL_P	Lipoprotein subclasses	Very small VLDL	0.87	0.8	0.96	0.004	*		2.39	0
XS_VLDL_PL	Lipoprotein subclasses	Very small VLDL	0.88	0.8	0.96	0.006	*		2.21	49.05
XS_VLDL_TG	Lipoprotein subclasses	Very small VLDL	0.86	0.78	0.94	0.001	*		2.87	47.95
XXL_VLDL_C	Lipoprotein subclasses	Chylomicrons ex. large VLDL	0.84	0.76	0.93	<0.001	*		3.29	2.3
XXL_VLDL_CE	Lipoprotein subclasses	Chylomicrons ex. large VLDL	0.84	0.77	0.93	<0.001	*		3.22	50.65
XXL_VLDL_FC	Lipoprotein subclasses	Chylomicrons ex. large VLDL	0.84	0.76	0.93	<0.001	*		3.28	47.8
XXL_VLDL_L	Lipoprotein subclasses	Chylomicrons ex. large VLDL	0.85	0.78	0.94	0.001	*		2.84	3.85
XXL_VLDL_P	Lipoprotein subclasses	Chylomicrons ex. large VLDL	0.85	0.77	0.93	<0.001	*		3.06	0
XXL_VLDL_PL	Lipoprotein subclasses	Chylomicrons ex. large VLDL	0.85	0.77	0.94	<0.001	*		3.01	47.35
XXL_VLDL_TG	Lipoprotein subclasses	Chylomicrons ex. large VLDL	0.86	0.78	0.95	0.003	*		2.59	44.35

## Sheet: Dementia (unspecified)
metabolite	metabolite_group	metabolite_subgroup	hazard_ratio	conf_low	conf_high	p_value	sign_nominal	sign_bonf	transformed_p	mean_importance
Acetate	Ketone bodies	NA	1.09	1.02	1.15	0.007	*		2.14	5.25
Acetoacetate	Ketone bodies	NA	1.03	0.97	1.1	0.269			0.57	14.35
Acetone	Ketone bodies	NA	1.02	0.96	1.08	0.524			0.28	42.45
Albumin	Fluid balance	NA	0.94	0.88	1	0.065			1.19	70.6
ApoA1	Apolipoproteins	NA	0.87	0.81	0.93	<0.001	*	*	3.91	48.15
ApoB	Apolipoproteins	NA	0.92	0.86	0.98	0.008	*		2.12	48.85
bOHbutyrate	Ketone bodies	NA	1.05	0.99	1.11	0.115			0.94	42.5
Cholines	Other lipids	NA	0.86	0.81	0.92	<0.001	*	*	4.79	48.15
Citrate	Glycolysis related metabolites	NA	1.02	0.96	1.09	0.491			0.31	61.85
Clinical_LDL_C	Cholesterol	NA	0.89	0.83	0.94	<0.001	*	*	3.83	47.9
Corrected_Ala	Amino acids	NA	1.01	0.95	1.08	0.701			0.15	16.65
Creatinine	Fluid balance	NA	1.03	0.96	1.1	0.378			0.42	46.35
DHA	Fatty acids	NA	0.84	0.79	0.9	<0.001	*	*	6	34.7
Gln	Amino acids	NA	1.01	0.95	1.08	0.738			0.13	58.25
Glucose_Lactate	Glycolysis related metabolites	NA	1.12	1.05	1.18	<0.001	*	*	3.78	44.05
Gly	Amino acids	NA	1.05	0.98	1.13	0.148			0.83	25.9
GlycA	Inflammation	NA	1.06	1	1.13	0.066			1.18	38.6
HDL_C	Cholesterol	NA	0.88	0.82	0.95	<0.001	*		3.01	1.55
HDL_CE	Cholesteryl esters	NA	0.88	0.82	0.95	<0.001	*		3.09	4.5
HDL_FC	Free cholesterol	NA	0.89	0.83	0.96	0.003	*		2.53	3.85
HDL_L	Total lipids	NA	0.89	0.82	0.95	0.001	*		2.94	1.5
HDL_P	Lipoprotein particle concentrations	NA	0.84	0.78	0.9	<0.001	*	*	6.18	49.1
HDL_PL	Phospholipids	NA	0.89	0.83	0.96	0.002	*		2.7	3.8
HDL_size	Lipoprotein particle sizes	NA	1	0.93	1.07	0.932			0.03	49.9
HDL_TG	Triglycerides	NA	0.99	0.93	1.06	0.764			0.12	2.2
His	Amino acids	NA	0.96	0.9	1.02	0.192			0.72	31.9
IDL_C	Lipoprotein subclasses	IDL	0.89	0.84	0.95	<0.001	*		3.4	5
IDL_CE	Lipoprotein subclasses	IDL	0.89	0.84	0.95	<0.001	*	*	3.57	63
IDL_FC	Lipoprotein subclasses	IDL	0.9	0.85	0.96	0.001	*		2.84	50.1
IDL_L	Lipoprotein subclasses	IDL	0.9	0.85	0.96	0.001	*		2.93	3
IDL_P	Lipoprotein subclasses	IDL	0.92	0.86	0.97	0.006	*		2.24	2.15
IDL_PL	Lipoprotein subclasses	IDL	0.91	0.86	0.97	0.006	*		2.25	49.65
IDL_TG	Lipoprotein subclasses	IDL	1.01	0.95	1.08	0.776			0.11	48.2
Ile	Amino acids	NA	0.95	0.89	1.01	0.096			1.02	26.6
L_HDL_C	Lipoprotein subclasses	Large HDL	0.95	0.88	1.02	0.152			0.82	4.75
L_HDL_CE	Lipoprotein subclasses	Large HDL	0.95	0.88	1.02	0.137			0.86	48.95
L_HDL_FC	Lipoprotein subclasses	Large HDL	0.96	0.89	1.03	0.219			0.66	48.55
L_HDL_L	Lipoprotein subclasses	Large HDL	0.95	0.88	1.02	0.148			0.83	4.45
L_HDL_P	Lipoprotein subclasses	Large HDL	0.94	0.88	1.02	0.124			0.91	0.7
L_HDL_PL	Lipoprotein subclasses	Large HDL	0.95	0.88	1.02	0.145			0.84	51.95
L_HDL_TG	Lipoprotein subclasses	Large HDL	0.99	0.93	1.06	0.756			0.12	54.45
L_LDL_C	Lipoprotein subclasses	Large LDL	0.87	0.82	0.93	<0.001	*	*	4.57	4.65
L_LDL_CE	Lipoprotein subclasses	Large LDL	0.87	0.82	0.93	<0.001	*	*	4.62	48.25
L_LDL_FC	Lipoprotein subclasses	Large LDL	0.88	0.83	0.94	<0.001	*	*	4.25	46.55
L_LDL_L	Lipoprotein subclasses	Large LDL	0.88	0.83	0.94	<0.001	*	*	4.18	5.7
L_LDL_P	Lipoprotein subclasses	Large LDL	0.92	0.87	0.98	0.01	*		2	0.35
L_LDL_PL	Lipoprotein subclasses	Large LDL	0.88	0.83	0.94	<0.001	*	*	3.89	48.55
L_LDL_TG	Lipoprotein subclasses	Large LDL	1	0.94	1.07	0.96			0.02	57.75
L_VLDL_C	Lipoprotein subclasses	Large VLDL	0.96	0.9	1.02	0.221			0.65	6.6
L_VLDL_CE	Lipoprotein subclasses	Large VLDL	0.95	0.9	1.02	0.16			0.8	48.3
L_VLDL_FC	Lipoprotein subclasses	Large VLDL	0.97	0.91	1.03	0.311			0.51	48.35
L_VLDL_L	Lipoprotein subclasses	Large VLDL	0.96	0.9	1.02	0.218			0.66	6.75
L_VLDL_P	Lipoprotein subclasses	Large VLDL	0.97	0.91	1.03	0.326			0.49	0
L_VLDL_PL	Lipoprotein subclasses	Large VLDL	0.97	0.91	1.04	0.431			0.37	47.7
L_VLDL_TG	Lipoprotein subclasses	Large VLDL	0.95	0.89	1.02	0.167			0.78	47.7
LA	Fatty acids	NA	0.89	0.83	0.94	<0.001	*	*	3.69	50.95
Lactate	Glycolysis related metabolites	NA	0.99	0.92	1.05	0.68			0.17	18
LDL_C	Cholesterol	NA	0.88	0.82	0.94	<0.001	*	*	4.28	1.05
LDL_CE	Cholesteryl esters	NA	0.88	0.83	0.94	<0.001	*	*	4.18	2.55
LDL_FC	Free cholesterol	NA	0.88	0.83	0.94	<0.001	*	*	4.27	2
LDL_L	Total lipids	NA	0.88	0.83	0.94	<0.001	*	*	3.88	1.45
LDL_P	Lipoprotein particle concentrations	NA	0.92	0.86	0.98	0.007	*		2.16	0
LDL_PL	Phospholipids	NA	0.89	0.83	0.95	<0.001	*	*	3.62	2.3
LDL_size	Lipoprotein particle sizes	NA	0.97	0.91	1.03	0.363			0.44	15.8
LDL_TG	Triglycerides	NA	1	0.94	1.07	0.996			0	2.3
Leu	Amino acids	NA	0.9	0.84	0.96	0.002	*		2.73	51.65
M_HDL_C	Lipoprotein subclasses	Medium HDL	0.87	0.81	0.94	<0.001	*	*	3.69	7.05
M_HDL_CE	Lipoprotein subclasses	Medium HDL	0.88	0.82	0.94	<0.001	*	*	3.64	48.65
M_HDL_FC	Lipoprotein subclasses	Medium HDL	0.87	0.81	0.94	<0.001	*	*	3.72	47.95
M_HDL_L	Lipoprotein subclasses	Medium HDL	0.88	0.82	0.94	<0.001	*		3.48	4.75
M_HDL_P	Lipoprotein subclasses	Medium HDL	0.87	0.81	0.94	<0.001	*	*	3.78	0
M_HDL_PL	Lipoprotein subclasses	Medium HDL	0.88	0.82	0.95	<0.001	*		3.19	49.45
M_HDL_TG	Lipoprotein subclasses	Medium HDL	0.98	0.92	1.05	0.639			0.19	49.45
M_LDL_C	Lipoprotein subclasses	Medium LDL	0.89	0.83	0.94	<0.001	*	*	3.74	4.25
M_LDL_CE	Lipoprotein subclasses	Medium LDL	0.89	0.84	0.95	<0.001	*		3.36	45.9
M_LDL_FC	Lipoprotein subclasses	Medium LDL	0.88	0.82	0.93	<0.001	*	*	4.38	47.65
M_LDL_L	Lipoprotein subclasses	Medium LDL	0.89	0.83	0.95	<0.001	*		3.5	4.25
M_LDL_P	Lipoprotein subclasses	Medium LDL	0.91	0.86	0.97	0.004	*		2.4	0
M_LDL_PL	Lipoprotein subclasses	Medium LDL	0.89	0.83	0.95	<0.001	*	*	3.6	48.75
M_LDL_TG	Lipoprotein subclasses	Medium LDL	1	0.94	1.06	0.92			0.04	55.1
M_VLDL_C	Lipoprotein subclasses	Medium VLDL	0.92	0.86	0.98	0.007	*		2.13	5.25
M_VLDL_CE	Lipoprotein subclasses	Medium VLDL	0.92	0.86	0.98	0.007	*		2.13	50
M_VLDL_FC	Lipoprotein subclasses	Medium VLDL	0.92	0.87	0.98	0.012	*		1.92	48.45
M_VLDL_L	Lipoprotein subclasses	Medium VLDL	0.92	0.87	0.98	0.014	*		1.86	6.9
M_VLDL_P	Lipoprotein subclasses	Medium VLDL	0.92	0.87	0.99	0.016	*		1.8	0
M_VLDL_PL	Lipoprotein subclasses	Medium VLDL	0.92	0.87	0.98	0.015	*		1.83	48.8
M_VLDL_TG	Lipoprotein subclasses	Medium VLDL	0.94	0.88	1	0.065			1.19	48.4
MUFA	Fatty acids	NA	0.98	0.92	1.05	0.61			0.21	48.2
non_HDL_C	Cholesterol	NA	0.89	0.84	0.95	<0.001	*		3.3	0
Omega_3	Fatty acids	NA	0.86	0.81	0.92	<0.001	*	*	4.9	80.8
Omega_6	Fatty acids	NA	0.87	0.82	0.93	<0.001	*	*	4.42	47
Phe	Amino acids	NA	1	0.94	1.07	0.921			0.04	15.25
Phosphatidylc	Other lipids	NA	0.86	0.8	0.92	<0.001	*	*	4.91	46.85
Phosphoglyc	Other lipids	NA	0.87	0.81	0.93	<0.001	*	*	4.48	49
PUFA	Fatty acids	NA	0.85	0.8	0.91	<0.001	*	*	5.71	0
Pyruvate	Glycolysis related metabolites	NA	0.97	0.9	1.03	0.323			0.49	9.75
Remnant_C	Cholesterol	NA	0.91	0.86	0.97	0.005	*		2.29	0.7
S_HDL_C	Lipoprotein subclasses	Small HDL	0.83	0.78	0.89	<0.001	*	*	7.67	2.25
S_HDL_CE	Lipoprotein subclasses	Small HDL	0.83	0.78	0.89	<0.001	*	*	7.47	47.85
S_HDL_FC	Lipoprotein subclasses	Small HDL	0.85	0.79	0.9	<0.001	*	*	6.21	49.45
S_HDL_L	Lipoprotein subclasses	Small HDL	0.86	0.8	0.91	<0.001	*	*	5.58	2.4
S_HDL_P	Lipoprotein subclasses	Small HDL	0.83	0.78	0.89	<0.001	*	*	7.44	44.15
S_HDL_PL	Lipoprotein subclasses	Small HDL	0.87	0.81	0.93	<0.001	*	*	4.75	48.55
S_HDL_TG	Lipoprotein subclasses	Small HDL	1	0.93	1.06	0.913			0.04	50.2
S_LDL_C	Lipoprotein subclasses	Small LDL	0.9	0.84	0.96	<0.001	*		3.08	3.6
S_LDL_CE	Lipoprotein subclasses	Small LDL	0.9	0.85	0.96	0.002	*		2.74	47.05
S_LDL_FC	Lipoprotein subclasses	Small LDL	0.89	0.84	0.95	<0.001	*		3.49	47.75
S_LDL_L	Lipoprotein subclasses	Small LDL	0.91	0.85	0.97	0.003	*		2.6	3.8
S_LDL_P	Lipoprotein subclasses	Small LDL	0.92	0.87	0.98	0.013	*		1.87	0
S_LDL_PL	Lipoprotein subclasses	Small LDL	0.92	0.86	0.98	0.009	*		2.05	47.9
S_LDL_TG	Lipoprotein subclasses	Small LDL	1	0.94	1.06	0.938			0.03	49
S_VLDL_C	Lipoprotein subclasses	Small VLDL	0.94	0.89	1.01	0.076			1.12	4.65
S_VLDL_CE	Lipoprotein subclasses	Small VLDL	0.96	0.9	1.02	0.166			0.78	48.7
S_VLDL_FC	Lipoprotein subclasses	Small VLDL	0.93	0.87	0.99	0.016	*		1.8	47.95
S_VLDL_L	Lipoprotein subclasses	Small VLDL	0.95	0.89	1.01	0.129			0.89	4.55
S_VLDL_P	Lipoprotein subclasses	Small VLDL	0.96	0.9	1.02	0.214			0.67	0
S_VLDL_PL	Lipoprotein subclasses	Small VLDL	0.93	0.88	1	0.038	*		1.42	49.1
S_VLDL_TG	Lipoprotein subclasses	Small VLDL	0.98	0.92	1.04	0.485			0.31	47.45
SFA	Fatty acids	NA	0.94	0.88	1	0.06			1.22	47.5
Sphingomyelins	Other lipids	NA	0.89	0.83	0.95	<0.001	*		3.37	41.65
Total_BCAA	Amino acids	NA	0.9	0.84	0.96	0.002	*		2.61	0.05
Total_C	Cholesterol	NA	0.87	0.82	0.93	<0.001	*	*	4.63	0.85
Total_CE	Cholesteryl esters	NA	0.87	0.81	0.92	<0.001	*	*	4.98	4.1
Total_FA	Fatty acids	NA	0.92	0.86	0.98	0.012	*		1.94	0
Total_FC	Free cholesterol	NA	0.89	0.83	0.94	<0.001	*	*	3.73	2.25
Total_L	Total lipids	NA	0.89	0.83	0.94	<0.001	*	*	3.73	0.95
Total_P	Lipoprotein particle concentrations	NA	0.83	0.78	0.89	<0.001	*	*	6.78	48.95
Total_PL	Phospholipids	NA	0.87	0.82	0.93	<0.001	*	*	4.22	2.25
Total_TG	Triglycerides	NA	0.98	0.92	1.04	0.524			0.28	1
Tyr	Amino acids	NA	0.96	0.9	1.02	0.184			0.73	54.6
Unsaturation	Fatty acids	NA	0.86	0.81	0.92	<0.001	*	*	5.27	39.2
Val	Amino acids	NA	0.89	0.83	0.95	<0.001	*		3.03	30.5
VLDL_C	Cholesterol	NA	0.95	0.89	1.01	0.084			1.07	2
VLDL_CE	Cholesteryl esters	NA	0.94	0.88	1	0.062			1.21	4.35
VLDL_FC	Free cholesterol	NA	0.95	0.89	1.02	0.141			0.85	3.65
VLDL_L	Total lipids	NA	0.96	0.9	1.03	0.243			0.62	2.6
VLDL_P	Lipoprotein particle concentrations	NA	0.95	0.89	1.02	0.138			0.86	0
VLDL_PL	Phospholipids	NA	0.96	0.9	1.03	0.25			0.6	6.15
VLDL_size	Lipoprotein particle sizes	NA	0.96	0.9	1.03	0.282			0.55	47.15
VLDL_TG	Triglycerides	NA	0.98	0.91	1.04	0.456			0.34	2.9
XL_HDL_C	Lipoprotein subclasses	Very large HDL	0.99	0.93	1.06	0.815			0.09	3
XL_HDL_CE	Lipoprotein subclasses	Very large HDL	0.98	0.91	1.05	0.583			0.23	48.4
XL_HDL_FC	Lipoprotein subclasses	Very large HDL	1.03	0.97	1.1	0.343			0.46	47.55
XL_HDL_L	Lipoprotein subclasses	Very large HDL	1	0.94	1.07	0.938			0.03	3.5
XL_HDL_P	Lipoprotein subclasses	Very large HDL	0.99	0.92	1.06	0.759			0.12	0
XL_HDL_PL	Lipoprotein subclasses	Very large HDL	1.01	0.94	1.08	0.751			0.12	47.45
XL_HDL_TG	Lipoprotein subclasses	Very large HDL	1	0.94	1.07	0.913			0.04	47.95
XL_VLDL_C	Lipoprotein subclasses	Very large VLDL	0.97	0.91	1.03	0.308			0.51	5.8
XL_VLDL_CE	Lipoprotein subclasses	Very large VLDL	0.95	0.89	1.01	0.131			0.88	48.3
XL_VLDL_FC	Lipoprotein subclasses	Very large VLDL	0.98	0.92	1.05	0.636			0.2	48.7
XL_VLDL_L	Lipoprotein subclasses	Very large VLDL	0.98	0.92	1.05	0.562			0.25	7.3
XL_VLDL_P	Lipoprotein subclasses	Very large VLDL	0.98	0.92	1.05	0.601			0.22	0
XL_VLDL_PL	Lipoprotein subclasses	Very large VLDL	0.99	0.93	1.05	0.698			0.16	48.35
XL_VLDL_TG	Lipoprotein subclasses	Very large VLDL	0.98	0.92	1.05	0.641			0.19	48.4
XS_VLDL_C	Lipoprotein subclasses	Very small VLDL	0.95	0.89	1.01	0.105			0.98	3.05
XS_VLDL_CE	Lipoprotein subclasses	Very small VLDL	0.94	0.88	1	0.06			1.22	48.6
XS_VLDL_FC	Lipoprotein subclasses	Very small VLDL	0.97	0.91	1.03	0.348			0.46	49.15
XS_VLDL_L	Lipoprotein subclasses	Very small VLDL	0.97	0.91	1.04	0.376			0.42	1
XS_VLDL_P	Lipoprotein subclasses	Very small VLDL	0.97	0.91	1.03	0.299			0.52	0
XS_VLDL_PL	Lipoprotein subclasses	Very small VLDL	0.99	0.93	1.06	0.802			0.1	49.05
XS_VLDL_TG	Lipoprotein subclasses	Very small VLDL	1.01	0.95	1.08	0.651			0.19	47.95
XXL_VLDL_C	Lipoprotein subclasses	Chylomicrons ex. large VLDL	1.01	0.95	1.08	0.805			0.09	2.3
XXL_VLDL_CE	Lipoprotein subclasses	Chylomicrons ex. large VLDL	1	0.94	1.07	1			0	50.65
XXL_VLDL_FC	Lipoprotein subclasses	Chylomicrons ex. large VLDL	1.02	0.96	1.08	0.585			0.23	47.8
XXL_VLDL_L	Lipoprotein subclasses	Chylomicrons ex. large VLDL	1.01	0.95	1.08	0.654			0.18	3.85
XXL_VLDL_P	Lipoprotein subclasses	Chylomicrons ex. large VLDL	1.02	0.95	1.08	0.597			0.22	0
XXL_VLDL_PL	Lipoprotein subclasses	Chylomicrons ex. large VLDL	1.02	0.96	1.09	0.466			0.33	47.35
XXL_VLDL_TG	Lipoprotein subclasses	Chylomicrons ex. large VLDL	1.01	0.95	1.08	0.661			0.18	44.35

## Sheet: All-cause dementia
metabolite	metabolite_group	metabolite_subgroup	hazard_ratio	conf_low	conf_high	p_value	sign_nominal	sign_bonf	transformed_p	mean_importance
Acetate	Ketone bodies	NA	1.02	0.99	1.05	0.204			0.69	5.25
Acetoacetate	Ketone bodies	NA	1.02	0.99	1.05	0.132			0.88	14.35
Acetone	Ketone bodies	NA	1.03	1	1.06	0.082			1.09	42.45
Albumin	Fluid balance	NA	0.98	0.95	1.01	0.266			0.57	70.6
ApoA1	Apolipoproteins	NA	0.92	0.89	0.95	<0.001	*	*	5.56	48.15
ApoB	Apolipoproteins	NA	0.93	0.9	0.96	<0.001	*	*	5.77	48.85
bOHbutyrate	Ketone bodies	NA	1.03	1	1.06	0.077			1.11	42.5
Cholines	Other lipids	NA	0.89	0.87	0.93	<0.001	*	*	10.16	48.15
Citrate	Glycolysis related metabolites	NA	1	0.97	1.03	0.804			0.09	61.85
Clinical_LDL_C	Cholesterol	NA	0.92	0.89	0.95	<0.001	*	*	7.06	47.9
Corrected_Ala	Amino acids	NA	0.99	0.95	1.02	0.383			0.42	16.65
Creatinine	Fluid balance	NA	1	0.97	1.04	0.779			0.11	46.35
DHA	Fatty acids	NA	0.93	0.9	0.96	<0.001	*	*	5.48	34.7
Gln	Amino acids	NA	1.03	1	1.06	0.063			1.2	58.25
Glucose_Lactate	Glycolysis related metabolites	NA	1.06	1.03	1.09	<0.001	*	*	4.41	44.05
Gly	Amino acids	NA	1.05	1.01	1.08	0.011	*		1.98	25.9
GlycA	Inflammation	NA	1.03	1	1.07	0.038	*		1.42	38.6
HDL_C	Cholesterol	NA	0.95	0.91	0.98	0.003	*		2.56	1.55
HDL_CE	Cholesteryl esters	NA	0.95	0.91	0.98	0.002	*		2.62	4.5
HDL_FC	Free cholesterol	NA	0.95	0.92	0.99	0.007	*		2.16	3.85
HDL_L	Total lipids	NA	0.94	0.9	0.97	<0.001	*		3.48	1.5
HDL_P	Lipoprotein particle concentrations	NA	0.9	0.87	0.93	<0.001	*	*	9.48	49.1
HDL_PL	Phospholipids	NA	0.94	0.9	0.97	<0.001	*	*	3.56	3.8
HDL_size	Lipoprotein particle sizes	NA	1.02	0.98	1.05	0.378			0.42	49.9
HDL_TG	Triglycerides	NA	0.95	0.92	0.98	0.002	*		2.65	2.2
His	Amino acids	NA	0.96	0.93	0.99	0.022	*		1.65	31.9
IDL_C	Lipoprotein subclasses	IDL	0.93	0.9	0.96	<0.001	*	*	5.91	5
IDL_CE	Lipoprotein subclasses	IDL	0.92	0.9	0.95	<0.001	*	*	6.18	63
IDL_FC	Lipoprotein subclasses	IDL	0.93	0.9	0.96	<0.001	*	*	4.98	50.1
IDL_L	Lipoprotein subclasses	IDL	0.93	0.9	0.96	<0.001	*	*	5.51	3
IDL_P	Lipoprotein subclasses	IDL	0.94	0.91	0.97	<0.001	*	*	4.42	2.15
IDL_PL	Lipoprotein subclasses	IDL	0.93	0.91	0.96	<0.001	*	*	4.71	49.65
IDL_TG	Lipoprotein subclasses	IDL	0.98	0.95	1.02	0.317			0.5	48.2
Ile	Amino acids	NA	0.95	0.92	0.98	0.001	*		2.91	26.6
L_HDL_C	Lipoprotein subclasses	Large HDL	1	0.96	1.03	0.854			0.07	4.75
L_HDL_CE	Lipoprotein subclasses	Large HDL	1	0.96	1.03	0.802			0.1	48.95
L_HDL_FC	Lipoprotein subclasses	Large HDL	1	0.97	1.04	0.959			0.02	48.55
L_HDL_L	Lipoprotein subclasses	Large HDL	0.99	0.96	1.03	0.692			0.16	4.45
L_HDL_P	Lipoprotein subclasses	Large HDL	0.99	0.95	1.02	0.506			0.3	0.7
L_HDL_PL	Lipoprotein subclasses	Large HDL	0.99	0.96	1.03	0.649			0.19	51.95
L_HDL_TG	Lipoprotein subclasses	Large HDL	0.96	0.93	1	0.031	*		1.51	54.45
L_LDL_C	Lipoprotein subclasses	Large LDL	0.92	0.89	0.94	<0.001	*	*	7.48	4.65
L_LDL_CE	Lipoprotein subclasses	Large LDL	0.91	0.89	0.94	<0.001	*	*	7.81	48.25
L_LDL_FC	Lipoprotein subclasses	Large LDL	0.92	0.89	0.95	<0.001	*	*	6.32	46.55
L_LDL_L	Lipoprotein subclasses	Large LDL	0.92	0.89	0.95	<0.001	*	*	7.14	5.7
L_LDL_P	Lipoprotein subclasses	Large LDL	0.93	0.9	0.96	<0.001	*	*	5.02	0.35
L_LDL_PL	Lipoprotein subclasses	Large LDL	0.92	0.89	0.95	<0.001	*	*	7.23	48.55
L_LDL_TG	Lipoprotein subclasses	Large LDL	0.99	0.96	1.02	0.421			0.38	57.75
L_VLDL_C	Lipoprotein subclasses	Large VLDL	0.92	0.89	0.95	<0.001	*	*	5.97	6.6
L_VLDL_CE	Lipoprotein subclasses	Large VLDL	0.92	0.89	0.95	<0.001	*	*	6.98	48.3
L_VLDL_FC	Lipoprotein subclasses	Large VLDL	0.93	0.9	0.96	<0.001	*	*	4.81	48.35
L_VLDL_L	Lipoprotein subclasses	Large VLDL	0.93	0.9	0.96	<0.001	*	*	5.26	6.75
L_VLDL_P	Lipoprotein subclasses	Large VLDL	0.93	0.9	0.96	<0.001	*	*	4.56	0
L_VLDL_PL	Lipoprotein subclasses	Large VLDL	0.93	0.9	0.97	<0.001	*	*	4.27	47.7
L_VLDL_TG	Lipoprotein subclasses	Large VLDL	0.93	0.9	0.96	<0.001	*	*	5.03	47.7
LA	Fatty acids	NA	0.89	0.86	0.91	<0.001	*	*	13.09	50.95
Lactate	Glycolysis related metabolites	NA	0.97	0.94	1	0.073			1.14	18
LDL_C	Cholesterol	NA	0.91	0.89	0.94	<0.001	*	*	7.72	1.05
LDL_CE	Cholesteryl esters	NA	0.91	0.88	0.94	<0.001	*	*	8.1	2.55
LDL_FC	Free cholesterol	NA	0.92	0.9	0.95	<0.001	*	*	6.29	2
LDL_L	Total lipids	NA	0.92	0.89	0.95	<0.001	*	*	7.16	1.45
LDL_P	Lipoprotein particle concentrations	NA	0.93	0.9	0.96	<0.001	*	*	5.77	0
LDL_PL	Phospholipids	NA	0.92	0.89	0.95	<0.001	*	*	6.57	2.3
LDL_size	Lipoprotein particle sizes	NA	0.99	0.96	1.03	0.702			0.15	15.8
LDL_TG	Triglycerides	NA	0.98	0.95	1.01	0.269			0.57	2.3
Leu	Amino acids	NA	0.91	0.88	0.94	<0.001	*	*	7.02	51.65
M_HDL_C	Lipoprotein subclasses	Medium HDL	0.93	0.9	0.96	<0.001	*	*	4.38	7.05
M_HDL_CE	Lipoprotein subclasses	Medium HDL	0.93	0.9	0.96	<0.001	*	*	4.27	48.65
M_HDL_FC	Lipoprotein subclasses	Medium HDL	0.93	0.89	0.96	<0.001	*	*	4.65	47.95
M_HDL_L	Lipoprotein subclasses	Medium HDL	0.92	0.89	0.95	<0.001	*	*	5.42	4.75
M_HDL_P	Lipoprotein subclasses	Medium HDL	0.92	0.89	0.95	<0.001	*	*	5.51	0
M_HDL_PL	Lipoprotein subclasses	Medium HDL	0.92	0.89	0.95	<0.001	*	*	5.48	49.45
M_HDL_TG	Lipoprotein subclasses	Medium HDL	0.94	0.91	0.98	<0.001	*		3.3	49.45
M_LDL_C	Lipoprotein subclasses	Medium LDL	0.91	0.88	0.94	<0.001	*	*	8.14	4.25
M_LDL_CE	Lipoprotein subclasses	Medium LDL	0.91	0.88	0.94	<0.001	*	*	8.32	45.9
M_LDL_FC	Lipoprotein subclasses	Medium LDL	0.92	0.89	0.95	<0.001	*	*	6.73	47.65
M_LDL_L	Lipoprotein subclasses	Medium LDL	0.91	0.89	0.94	<0.001	*	*	7.47	4.25
M_LDL_P	Lipoprotein subclasses	Medium LDL	0.92	0.89	0.95	<0.001	*	*	6.99	0
M_LDL_PL	Lipoprotein subclasses	Medium LDL	0.92	0.89	0.95	<0.001	*	*	6.72	48.75
M_LDL_TG	Lipoprotein subclasses	Medium LDL	0.98	0.95	1.01	0.221			0.66	55.1
M_VLDL_C	Lipoprotein subclasses	Medium VLDL	0.92	0.89	0.95	<0.001	*	*	6.9	5.25
M_VLDL_CE	Lipoprotein subclasses	Medium VLDL	0.93	0.9	0.96	<0.001	*	*	5.73	50
M_VLDL_FC	Lipoprotein subclasses	Medium VLDL	0.91	0.88	0.94	<0.001	*	*	7.77	48.45
M_VLDL_L	Lipoprotein subclasses	Medium VLDL	0.91	0.88	0.94	<0.001	*	*	8.54	6.9
M_VLDL_P	Lipoprotein subclasses	Medium VLDL	0.91	0.88	0.94	<0.001	*	*	8.08	0
M_VLDL_PL	Lipoprotein subclasses	Medium VLDL	0.91	0.88	0.94	<0.001	*	*	7.88	48.8
M_VLDL_TG	Lipoprotein subclasses	Medium VLDL	0.92	0.89	0.95	<0.001	*	*	6.77	48.4
MUFA	Fatty acids	NA	0.95	0.92	0.98	0.004	*		2.44	48.2
non_HDL_C	Cholesterol	NA	0.91	0.89	0.94	<0.001	*	*	7.65	0
Omega_3	Fatty acids	NA	0.92	0.89	0.95	<0.001	*	*	6.35	80.8
Omega_6	Fatty acids	NA	0.88	0.85	0.91	<0.001	*	*	13.51	47
Phe	Amino acids	NA	1	0.96	1.03	0.764			0.12	15.25
Phosphatidylc	Other lipids	NA	0.89	0.86	0.92	<0.001	*	*	11.05	46.85
Phosphoglyc	Other lipids	NA	0.9	0.87	0.93	<0.001	*	*	9.97	49
PUFA	Fatty acids	NA	0.88	0.85	0.9	<0.001	*	*	14.69	0
Pyruvate	Glycolysis related metabolites	NA	0.98	0.95	1.02	0.341			0.47	9.75
Remnant_C	Cholesterol	NA	0.92	0.89	0.95	<0.001	*	*	7.18	0.7
S_HDL_C	Lipoprotein subclasses	Small HDL	0.88	0.86	0.91	<0.001	*	*	13.21	2.25
S_HDL_CE	Lipoprotein subclasses	Small HDL	0.89	0.86	0.92	<0.001	*	*	12.82	47.85
S_HDL_FC	Lipoprotein subclasses	Small HDL	0.89	0.87	0.92	<0.001	*	*	10.8	49.45
S_HDL_L	Lipoprotein subclasses	Small HDL	0.89	0.86	0.91	<0.001	*	*	12.72	2.4
S_HDL_P	Lipoprotein subclasses	Small HDL	0.88	0.85	0.91	<0.001	*	*	14.32	44.15
S_HDL_PL	Lipoprotein subclasses	Small HDL	0.89	0.86	0.92	<0.001	*	*	11.69	48.55
S_HDL_TG	Lipoprotein subclasses	Small HDL	0.96	0.92	0.99	0.006	*		2.25	50.2
S_LDL_C	Lipoprotein subclasses	Small LDL	0.92	0.89	0.95	<0.001	*	*	6.4	3.6
S_LDL_CE	Lipoprotein subclasses	Small LDL	0.92	0.89	0.95	<0.001	*	*	6.9	47.05
S_LDL_FC	Lipoprotein subclasses	Small LDL	0.94	0.91	0.97	<0.001	*	*	4.22	47.75
S_LDL_L	Lipoprotein subclasses	Small LDL	0.93	0.9	0.96	<0.001	*	*	5.22	3.8
S_LDL_P	Lipoprotein subclasses	Small LDL	0.93	0.9	0.96	<0.001	*	*	5.37	0
S_LDL_PL	Lipoprotein subclasses	Small LDL	0.95	0.92	0.98	0.001	*		2.88	47.9
S_LDL_TG	Lipoprotein subclasses	Small LDL	0.97	0.93	1	0.033	*		1.48	49
S_VLDL_C	Lipoprotein subclasses	Small VLDL	0.93	0.9	0.96	<0.001	*	*	5.33	4.65
S_VLDL_CE	Lipoprotein subclasses	Small VLDL	0.93	0.9	0.96	<0.001	*	*	4.59	48.7
S_VLDL_FC	Lipoprotein subclasses	Small VLDL	0.92	0.89	0.95	<0.001	*	*	6.55	47.95
S_VLDL_L	Lipoprotein subclasses	Small VLDL	0.92	0.9	0.96	<0.001	*	*	5.67	4.55
S_VLDL_P	Lipoprotein subclasses	Small VLDL	0.93	0.9	0.96	<0.001	*	*	4.84	0
S_VLDL_PL	Lipoprotein subclasses	Small VLDL	0.92	0.89	0.95	<0.001	*	*	6.31	49.1
S_VLDL_TG	Lipoprotein subclasses	Small VLDL	0.94	0.91	0.97	<0.001	*	*	3.81	47.45
SFA	Fatty acids	NA	0.94	0.91	0.97	<0.001	*	*	4.32	47.5
Sphingomyelins	Other lipids	NA	0.94	0.91	0.97	<0.001	*	*	3.92	41.65
Total_BCAA	Amino acids	NA	0.91	0.88	0.94	<0.001	*	*	7.21	0.05
Total_C	Cholesterol	NA	0.91	0.88	0.94	<0.001	*	*	8.91	0.85
Total_CE	Cholesteryl esters	NA	0.9	0.88	0.93	<0.001	*	*	9.23	4.1
Total_FA	Fatty acids	NA	0.92	0.89	0.95	<0.001	*	*	6.91	0
Total_FC	Free cholesterol	NA	0.91	0.88	0.94	<0.001	*	*	7.95	2.25
Total_L	Total lipids	NA	0.9	0.87	0.93	<0.001	*	*	9.98	0.95
Total_P	Lipoprotein particle concentrations	NA	0.89	0.86	0.92	<0.001	*	*	11.16	48.95
Total_PL	Phospholipids	NA	0.9	0.87	0.93	<0.001	*	*	9.85	2.25
Total_TG	Triglycerides	NA	0.94	0.91	0.97	<0.001	*		3.48	1
Tyr	Amino acids	NA	0.98	0.95	1.01	0.211			0.68	54.6
Unsaturation	Fatty acids	NA	0.93	0.9	0.96	<0.001	*	*	4.64	39.2
Val	Amino acids	NA	0.9	0.87	0.93	<0.001	*	*	8.62	30.5
VLDL_C	Cholesterol	NA	0.92	0.89	0.95	<0.001	*	*	6.36	2
VLDL_CE	Cholesteryl esters	NA	0.92	0.89	0.95	<0.001	*	*	6.32	4.35
VLDL_FC	Free cholesterol	NA	0.92	0.89	0.95	<0.001	*	*	6.05	3.65
VLDL_L	Total lipids	NA	0.93	0.9	0.96	<0.001	*	*	5.34	2.6
VLDL_P	Lipoprotein particle concentrations	NA	0.93	0.9	0.96	<0.001	*	*	5.39	0
VLDL_PL	Phospholipids	NA	0.93	0.9	0.96	<0.001	*	*	5.26	6.15
VLDL_size	Lipoprotein particle sizes	NA	0.93	0.9	0.96	<0.001	*	*	4.88	47.15
VLDL_TG	Triglycerides	NA	0.94	0.91	0.97	<0.001	*	*	3.9	2.9
XL_HDL_C	Lipoprotein subclasses	Very large HDL	1.03	0.99	1.06	0.129			0.89	3
XL_HDL_CE	Lipoprotein subclasses	Very large HDL	1.02	0.99	1.06	0.251			0.6	48.4
XL_HDL_FC	Lipoprotein subclasses	Very large HDL	1.05	1.01	1.08	0.005	*		2.33	47.55
XL_HDL_L	Lipoprotein subclasses	Very large HDL	1.03	1	1.07	0.082			1.09	3.5
XL_HDL_P	Lipoprotein subclasses	Very large HDL	1.02	0.98	1.05	0.312			0.51	0
XL_HDL_PL	Lipoprotein subclasses	Very large HDL	1.04	1	1.07	0.043	*		1.37	47.45
XL_HDL_TG	Lipoprotein subclasses	Very large HDL	0.97	0.94	1	0.09			1.05	47.95
XL_VLDL_C	Lipoprotein subclasses	Very large VLDL	0.93	0.9	0.96	<0.001	*	*	5.26	5.8
XL_VLDL_CE	Lipoprotein subclasses	Very large VLDL	0.92	0.89	0.95	<0.001	*	*	6.4	48.3
XL_VLDL_FC	Lipoprotein subclasses	Very large VLDL	0.94	0.91	0.97	<0.001	*	*	3.91	48.7
XL_VLDL_L	Lipoprotein subclasses	Very large VLDL	0.94	0.91	0.97	<0.001	*	*	3.6	7.3
XL_VLDL_P	Lipoprotein subclasses	Very large VLDL	0.94	0.91	0.97	<0.001	*		3.4	0
XL_VLDL_PL	Lipoprotein subclasses	Very large VLDL	0.94	0.91	0.97	<0.001	*	*	3.58	48.35
XL_VLDL_TG	Lipoprotein subclasses	Very large VLDL	0.95	0.92	0.98	0.001	*		2.92	48.4
XS_VLDL_C	Lipoprotein subclasses	Very small VLDL	0.94	0.91	0.97	<0.001	*	*	3.76	3.05
XS_VLDL_CE	Lipoprotein subclasses	Very small VLDL	0.94	0.91	0.97	<0.001	*	*	4.02	48.6
XS_VLDL_FC	Lipoprotein subclasses	Very small VLDL	0.95	0.92	0.98	0.001	*		2.95	49.15
XS_VLDL_L	Lipoprotein subclasses	Very small VLDL	0.95	0.92	0.98	0.001	*		2.87	1
XS_VLDL_P	Lipoprotein subclasses	Very small VLDL	0.95	0.92	0.98	0.001	*		2.82	0
XS_VLDL_PL	Lipoprotein subclasses	Very small VLDL	0.96	0.93	0.99	0.012	*		1.91	49.05
XS_VLDL_TG	Lipoprotein subclasses	Very small VLDL	0.98	0.95	1.01	0.143			0.84	47.95
XXL_VLDL_C	Lipoprotein subclasses	Chylomicrons ex. large VLDL	0.95	0.92	0.98	0.002	*		2.67	2.3
XXL_VLDL_CE	Lipoprotein subclasses	Chylomicrons ex. large VLDL	0.95	0.92	0.98	0.001	*		2.94	50.65
XXL_VLDL_FC	Lipoprotein subclasses	Chylomicrons ex. large VLDL	0.95	0.92	0.99	0.005	*		2.27	47.8
XXL_VLDL_L	Lipoprotein subclasses	Chylomicrons ex. large VLDL	0.96	0.93	0.99	0.012	*		1.9	3.85
XXL_VLDL_P	Lipoprotein subclasses	Chylomicrons ex. large VLDL	0.96	0.93	0.99	0.012	*		1.92	0
XXL_VLDL_PL	Lipoprotein subclasses	Chylomicrons ex. large VLDL	0.96	0.93	0.99	0.014	*		1.86	47.35
XXL_VLDL_TG	Lipoprotein subclasses	Chylomicrons ex. large VLDL	0.96	0.93	0.99	0.023	*		1.65	44.35
